# Supplementary material for: Bis(2-amino-1,3-thia­zole-κN 3)diazido­zinc
Source: Acta Crystallogr Sect E Struct Rep Online. 2011 Jan 8;67(Pt 2):m135–6. doi: 10.1107/S1600536810053766 (PMC3051526; doi:10.1107/S1600536810053766)
Supplement: Supplementary file 1 [file e-67-0m135-sup1.cif]

##############################################################################
###                                                                        ###
###        Electronic paper (Acta Crystallographica Section E)             ###
###                                                                        ###
##############################################################################
#                                                                            #
# This CIF contains the data in a paper accepted for publication in Acta     #
# Crystallographica Section E. It conforms to the requirements of Notes      #
# for Authors for Section E, and has been peer reviewed under the auspices   #
# of the IUCr Commission on Journals.                                        #
#                                                                            #
# Full details of the Crystallographic Information File format               #
# are given in the paper "The Crystallographic Information File (CIF):       #
# a New Standard Archive File for Crystallography" by S. R. Hall, F. H.      #
# Allen and I. D. Brown [Acta Cryst. (1991), A47, 655-685].                  #
#                                                                            #
# The current version of the core CIF dictionary is obtainable from          #
# ftp://ftp.iucr.org/pub/cif_core.dic. The current version number is 2.4.    #
#                                                                            #
# Software is freely available for graphical display of the structure(s) in  #
# this CIF.  For information consult the CIF home page http://www.iucr.org/  #
# cif/home.html                                                              #
#                                                                            #
# This file may be used for bona fide research purposes within the           #
# scientific community so long as proper attribution is given to the journal # 
# article from which it was obtained.                                        #
#                                                                            #
##############################################################################
                                             
data_global
_audit_creation_method     'from SHELXTL with WordPad'
_journal_date_recd_electronic     2010-12-13
_journal_date_accepted     2010-12-22
_journal_name_full     'Acta Crystallographica, Section E'
_journal_year     2011
_journal_volume     67
_journal_issue      2
_journal_page_first     m135
_journal_page_last     m136
_journal_paper_category     QM
_journal_coeditor_code     PK2293
_publ_contact_author_name     'Inn Hoe, Kim'
_publ_contact_author_address
;
Department of Chemistry,
Konyang University,
Nonsan 320-711,
Korea
;
_publ_contact_author_email     ihkim@konyang.ac.kr
_publ_contact_author_fax     '82 41 730 5762'
_publ_contact_author_phone     '82 41 730 5581'
_publ_section_title
;
Bis(2-amino-1,3-thiazole-\k<i>N</i>^3^)diazidozinc
;
loop_
    _publ_author_name
    _publ_author_footnote
    _publ_author_address
    'Suh, Seung Wook' .
;
Department of Chemistry,
Konyang University,
Nonsan 320-711,
Republic of Korea
;
    'Kim, Chong-Hyeak' .
;
Center for Chemical Analysis,
Korea Research Institute of Chemical Technology,
PO Box 107, Yuseong,
Daejeon 305-600,
Republic of Korea
;
    'Kim, Inn Hoe' .
;
Department of Chemistry,
Konyang University,
Nonsan 320-711,
Republic of Korea
;
data_I
_chemical_name_systematic
;
Bis(2-amino-1,3-thiazole-\k<i>N</i>^3^)diazidozinc
;
_chemical_name_common     ?
_chemical_formula_moiety     'C6 H8 N10 S2 Zn'
_chemical_formula_sum     'C6 H8 N10 S2 Zn'
_chemical_formula_iupac     '[Zn (N3)2 (C3 H4 N2 S)2]'
_chemical_formula_weight     349.71
_chemical_melting_point     ?
_symmetry_cell_setting     triclinic
_symmetry_space_group_name_H-M     'P -1'
_symmetry_space_group_name_Hall     '-P 1'
loop_
    _symmetry_equiv_pos_as_xyz
    'x, y, z'
    '-x, -y, -z'
_cell_length_a     8.0960(10)
_cell_length_b     8.4004(8)
_cell_length_c     10.0660(10)
_cell_angle_alpha     96.489(9)
_cell_angle_beta     100.660(10)
_cell_angle_gamma     96.885(9)
_cell_volume     661.50(10)
_cell_formula_units_Z     2
_cell_measurement_reflns_used     39
_cell_measurement_theta_min     4.74
_cell_measurement_theta_max     14.57
_cell_measurement_temperature     295(2)
_exptl_crystal_description     block
_exptl_crystal_colour     dark_yellow
_exptl_crystal_size_max     0.42
_exptl_crystal_size_mid     0.38
_exptl_crystal_size_min     0.24
_exptl_crystal_density_diffrn     1.756
_exptl_crystal_density_meas     1.76
_exptl_crystal_density_method     'flotation method'
_exptl_crystal_F_000     352
_exptl_absorpt_coefficient_mu     2.175
_exptl_absorpt_correction_type     psi-scan
_exptl_absorpt_process_details     '(North <i>et al.</i>, 1968)'
_exptl_absorpt_correction_T_min     0.462
_exptl_absorpt_correction_T_max     0.623
_exptl_special_details
;
;
_diffrn_ambient_temperature     295(2)
_diffrn_radiation_type     MoK\a
_diffrn_radiation_wavelength     0.71073
_diffrn_radiation_source     'fine-focus sealed tube'
_diffrn_radiation_monochromator     graphite
_diffrn_measurement_device_type     'Bruker P4'
_diffrn_measurement_method     '2\q/\w'
_diffrn_detector_area_resol_mean     ?
_diffrn_reflns_number     3352
_diffrn_reflns_av_R_equivalents     0.0131
_diffrn_reflns_av_sigmaI/netI     0.0243
_diffrn_reflns_theta_min     2.08
_diffrn_reflns_theta_max     26.50
_diffrn_reflns_theta_full     26.50
_diffrn_measured_fraction_theta_max     0.996
_diffrn_measured_fraction_theta_full     0.996
_diffrn_reflns_limit_h_min     -1
_diffrn_reflns_limit_h_max     10
_diffrn_reflns_limit_k_min     -10
_diffrn_reflns_limit_k_max     10
_diffrn_reflns_limit_l_min     -12
_diffrn_reflns_limit_l_max     12
_diffrn_standards_number     3
_diffrn_standards_interval_count     97
_diffrn_standards_interval_time     ?
_diffrn_standards_decay_%     0
_refine_special_details
;
Refinement of <i>F</i>^2^ against ALL reflections. The weighted <i>R</i>-factor
<i>wR</i> and goodness of fit <i>S</i> are based on <i>F</i>^2^, conventional
<i>R</i>-factors <i>R</i> are based on <i>F</i>, with <i>F</i> set to zero for
negative <i>F</i>^2^. The threshold expression of <i>F</i>^2^ >
\s(<i>F</i>^2^) is used only for calculating <i>R</i>-factors(gt) <i>etc</i>.
and is not relevant to the choice of reflections for refinement.
<i>R</i>-factors based on <i>F</i>^2^ are statistically about twice as large
as those based on <i>F</i>, and <i>R</i>- factors based on ALL data will be
even larger.
;
_reflns_number_total     2747
_reflns_number_gt     2544
_reflns_threshold_expression     I>2\s(I)
_refine_ls_structure_factor_coef     Fsqd
_refine_ls_matrix_type     full
_refine_ls_R_factor_all     0.0277
_refine_ls_R_factor_gt     0.0250
_refine_ls_wR_factor_gt     0.0666
_refine_ls_wR_factor_ref     0.0682
_refine_ls_goodness_of_fit_ref     1.087
_refine_ls_restrained_S_all     1.087
_refine_ls_number_reflns     2747
_refine_ls_number_parameters     173
_refine_ls_number_restraints     0
_refine_ls_hydrogen_treatment     constr
_refine_ls_weighting_scheme     calc
_refine_ls_weighting_details
         'calc w=1/[\s^2^(Fo^2^)+(0.0243P)^2^+0.3124P] where P=(Fo^2^+2Fc^2^)/3'
_atom_sites_solution_hydrogens     geom
_atom_sites_solution_primary     direct
_atom_sites_solution_secondary     difmap
_refine_ls_shift/su_max     0.000
_refine_ls_shift/su_mean     0.000
_refine_diff_density_max     0.285
_refine_diff_density_min     -0.275
_refine_ls_extinction_method     'SHELXL97 (Sheldrick, 2008)'
_refine_ls_extinction_coef     0.0118(11)
_refine_ls_extinction_expression
                                  'Fc^*^=kFc[1+0.001xFc^2^\l^3^/sin(2\q)]^-1/4^'
loop_
    _atom_type_symbol
    _atom_type_description
    _atom_type_scat_dispersion_real
    _atom_type_scat_dispersion_imag
    _atom_type_scat_source
    'C' 'C' 0.0033 0.0016
                         'International Tables Vol C Tables 4.2.6.8 and 6.1.1.4'
    'H' 'H' 0.0000 0.0000
                         'International Tables Vol C Tables 4.2.6.8 and 6.1.1.4'
    'N' 'N' 0.0061 0.0033
                         'International Tables Vol C Tables 4.2.6.8 and 6.1.1.4'
    'S' 'S' 0.1246 0.1234
                         'International Tables Vol C Tables 4.2.6.8 and 6.1.1.4'
    'Zn' 'Zn' 0.2839 1.4301
                         'International Tables Vol C Tables 4.2.6.8 and 6.1.1.4'
_computing_data_collection     'XSCANS (Bruker, 1996)'
_computing_cell_refinement     'XSCANS (Bruker, 1996)'
_computing_data_reduction     'SHELXTL (Sheldrick, 2008)'
_computing_structure_solution     'SHELXS97 (Sheldrick, 2008)'
_computing_structure_refinement     'SHELXL97 (Sheldrick, 2008)'
_computing_molecular_graphics     'SHELXTL (Sheldrick, 2008)'
_computing_publication_material     'SHELXTL (Sheldrick, 2008)'
loop_
    _atom_site_type_symbol
    _atom_site_label
    _atom_site_fract_x
    _atom_site_fract_y
    _atom_site_fract_z
    _atom_site_U_iso_or_equiv
    _atom_site_adp_type
    _atom_site_calc_flag
    _atom_site_refinement_flags
    _atom_site_occupancy
    _atom_site_disorder_assembly
    _atom_site_disorder_group
    Zn Zn 0.22961(3) 0.28874(3) 0.27010(2) 0.03913(10) Uani d . 1 . .
    N N1 0.3512(3) 0.4038(3) 0.1481(2) 0.0578(5) Uani d . 1 . .
    N N2 0.3327(3) 0.3684(2) 0.0289(2) 0.0479(4) Uani d . 1 . .
    N N3 0.3184(4) 0.3406(3) -0.0866(2) 0.0758(8) Uani d . 1 . .
    N N4 0.3014(3) 0.1005(2) 0.3536(2) 0.0496(5) Uani d . 1 . .
    N N5 0.4122(3) 0.0255(2) 0.32922(19) 0.0475(5) Uani d . 1 . .
    N N6 0.5156(3) -0.0496(3) 0.3098(3) 0.0689(6) Uani d . 1 . .
    S S11 0.28221(10) 0.65810(8) 0.64496(7) 0.05854(18) Uani d . 1 . .
    C C12 0.2849(3) 0.4728(3) 0.5514(2) 0.0407(4) Uani d . 1 . .
    N N13 0.2265(3) 0.4669(2) 0.41986(18) 0.0434(4) Uani d . 1 . .
    C C14 0.1766(4) 0.6139(3) 0.3920(3) 0.0646(7) Uani d . 1 . .
    H H14A 0.1319 0.6314 0.3038 0.077 Uiso calc R 1 . .
    C C15 0.1962(4) 0.7276(3) 0.4978(3) 0.0655(7) Uani d . 1 . .
    H H15 0.1674 0.8310 0.4931 0.079 Uiso calc R 1 . .
    N N16 0.3412(3) 0.3506(3) 0.6102(2) 0.0649(6) Uani d . 1 . .
    H H16A 0.3410 0.2596 0.5614 0.078 Uiso calc R 1 . .
    H H16B 0.3779 0.3623 0.6970 0.078 Uiso calc R 1 . .
    S S21 -0.28571(8) 0.04332(9) 0.02647(7) 0.05992(18) Uani d . 1 . .
    C C22 -0.0995(3) 0.0694(3) 0.1466(2) 0.0424(5) Uani d . 1 . .
    N N23 -0.0062(2) 0.2108(2) 0.15549(18) 0.0408(4) Uani d . 1 . .
    C C24 -0.0868(3) 0.3032(3) 0.0654(3) 0.0561(6) Uani d . 1 . .
    H H24A -0.0395 0.4079 0.0589 0.067 Uiso calc R 1 . .
    C C25 -0.2352(4) 0.2348(3) -0.0113(3) 0.0616(7) Uani d . 1 . .
    H H25 -0.3018 0.2835 -0.0760 0.074 Uiso calc R 1 . .
    N N26 -0.0579(3) -0.0446(3) 0.2244(3) 0.0672(7) Uani d . 1 . .
    H H26A 0.0349 -0.0273 0.2847 0.081 Uiso calc R 1 . .
    H H26B -0.1241 -0.1351 0.2141 0.081 Uiso calc R 1 . .
loop_
    _atom_site_aniso_label
    _atom_site_aniso_U_11
    _atom_site_aniso_U_22
    _atom_site_aniso_U_33
    _atom_site_aniso_U_12
    _atom_site_aniso_U_13
    _atom_site_aniso_U_23
    Zn 0.04775(16) 0.03781(14) 0.03000(14) 0.00320(10) 0.00434(10) 0.00587(9)
    N1 0.0701(14) 0.0594(12) 0.0389(10) -0.0144(11) 0.0145(10) 0.0049(9)
    N2 0.0579(12) 0.0396(9) 0.0457(11) -0.0058(8) 0.0160(9) 0.0081(8)
    N3 0.117(2) 0.0644(14) 0.0413(12) -0.0165(14) 0.0270(13) 0.0021(10)
    N4 0.0558(12) 0.0490(11) 0.0446(10) 0.0134(9) 0.0044(9) 0.0130(8)
    N5 0.0559(12) 0.0406(10) 0.0401(10) 0.0058(9) -0.0050(8) 0.0070(8)
    N6 0.0728(16) 0.0597(14) 0.0763(16) 0.0273(12) 0.0086(13) 0.0100(12)
    S11 0.0711(4) 0.0552(3) 0.0448(3) 0.0152(3) 0.0066(3) -0.0102(3)
    C12 0.0433(11) 0.0447(11) 0.0333(10) 0.0047(9) 0.0090(8) 0.0020(8)
    N13 0.0566(11) 0.0393(9) 0.0330(8) 0.0074(8) 0.0056(8) 0.0050(7)
    C14 0.096(2) 0.0496(14) 0.0472(13) 0.0235(14) 0.0030(14) 0.0101(11)
    C15 0.085(2) 0.0483(14) 0.0629(16) 0.0222(14) 0.0088(15) 0.0033(12)
    N16 0.1032(19) 0.0590(13) 0.0313(10) 0.0276(13) 0.0015(11) 0.0047(9)
    S21 0.0440(3) 0.0662(4) 0.0607(4) 0.0020(3) -0.0054(3) 0.0040(3)
    C22 0.0405(11) 0.0445(11) 0.0406(11) 0.0059(9) 0.0053(9) 0.0037(9)
    N23 0.0439(10) 0.0395(9) 0.0381(9) 0.0061(7) 0.0035(7) 0.0088(7)
    C24 0.0614(15) 0.0534(14) 0.0525(14) 0.0089(12) 0.0011(12) 0.0201(11)
    C25 0.0622(16) 0.0697(17) 0.0516(14) 0.0199(13) -0.0030(12) 0.0163(12)
    N26 0.0603(14) 0.0470(11) 0.0853(17) -0.0080(10) -0.0084(12) 0.0262(11)
_geom_special_details
;
All e.s.d.'s (except the e.s.d. in the dihedral angle between two l.s. planes)
are estimated using the full covariance matrix. The cell e.s.d.'s are taken
into account individually in the estimation of e.s.d.'s in distances, angles
and torsion angles; correlations between e.s.d.'s in cell parameters are only
used when they are defined by crystal symmetry. An approximate (isotropic)
treatment of cell e.s.d.'s is used for estimating e.s.d.'s involving l.s.
planes.
;
loop_
    _geom_bond_atom_site_label_1
    _geom_bond_atom_site_label_2
    _geom_bond_site_symmetry_2
    _geom_bond_distance
    _geom_bond_publ_flag
    Zn N4 . 1.9711(19) ?
    Zn N1 . 1.974(2) ?
    Zn N13 . 2.0066(18) ?
    Zn N23 . 2.0292(18) ?
    N1 N2 . 1.181(3) ?
    N2 N3 . 1.140(3) ?
    N4 N5 . 1.202(3) ?
    N5 N6 . 1.138(3) ?
    S11 C15 . 1.712(3) ?
    S11 C12 . 1.730(2) ?
    C12 N13 . 1.314(3) ?
    C12 N16 . 1.327(3) ?
    N13 C14 . 1.386(3) ?
    C14 C15 . 1.320(4) ?
    C14 H14A . 0.9300 ?
    C15 H15 . 0.9300 ?
    N16 H16A . 0.8600 ?
    N16 H16B . 0.8600 ?
    S21 C25 . 1.714(3) ?
    S21 C22 . 1.723(2) ?
    C22 N23 . 1.313(3) ?
    C22 N26 . 1.339(3) ?
    N23 C24 . 1.384(3) ?
    C24 C25 . 1.326(4) ?
    C24 H24A . 0.9300 ?
    C25 H25 . 0.9300 ?
    N26 H26A . 0.8600 ?
    N26 H26B . 0.8600 ?
loop_
    _geom_angle_atom_site_label_1
    _geom_angle_atom_site_label_2
    _geom_angle_atom_site_label_3
    _geom_angle_site_symmetry_1
    _geom_angle_site_symmetry_3
    _geom_angle
    _geom_angle_publ_flag
    N4 Zn N1 . . 124.47(10) ?
    N4 Zn N13 . . 108.49(8) ?
    N1 Zn N13 . . 102.24(8) ?
    N4 Zn N23 . . 105.71(8) ?
    N1 Zn N23 . . 104.23(8) ?
    N13 Zn N23 . . 111.56(8) ?
    N2 N1 Zn . . 125.88(17) ?
    N3 N2 N1 . . 177.1(2) ?
    N5 N4 Zn . . 127.06(17) ?
    N6 N5 N4 . . 177.2(3) ?
    C15 S11 C12 . . 89.52(12) ?
    N13 C12 N16 . . 124.6(2) ?
    N13 C12 S11 . . 113.59(17) ?
    N16 C12 S11 . . 121.83(17) ?
    C12 N13 C14 . . 110.16(19) ?
    C12 N13 Zn . . 127.78(16) ?
    C14 N13 Zn . . 121.67(16) ?
    C15 C14 N13 . . 116.3(2) ?
    C15 C14 H14A . . 121.9 ?
    N13 C14 H14A . . 121.9 ?
    C14 C15 S11 . . 110.5(2) ?
    C14 C15 H15 . . 124.8 ?
    S11 C15 H15 . . 124.8 ?
    C12 N16 H16A . . 120.0 ?
    C12 N16 H16B . . 120.0 ?
    H16A N16 H16B . . 120.0 ?
    C25 S21 C22 . . 89.76(12) ?
    N23 C22 N26 . . 124.1(2) ?
    N23 C22 S21 . . 113.83(17) ?
    N26 C22 S21 . . 122.09(18) ?
    C22 N23 C24 . . 110.0(2) ?
    C22 N23 Zn . . 127.90(15) ?
    C24 N23 Zn . . 121.96(16) ?
    C25 C24 N23 . . 116.5(2) ?
    C25 C24 H24A . . 121.7 ?
    N23 C24 H24A . . 121.7 ?
    C24 C25 S21 . . 109.9(2) ?
    C24 C25 H25 . . 125.1 ?
    S21 C25 H25 . . 125.1 ?
    C22 N26 H26A . . 120.0 ?
    C22 N26 H26B . . 120.0 ?
    H26A N26 H26B . . 120.0 ?
loop_
    _geom_torsion_atom_site_label_1
    _geom_torsion_atom_site_label_2
    _geom_torsion_atom_site_label_3
    _geom_torsion_atom_site_label_4
    _geom_torsion_site_symmetry_1
    _geom_torsion_site_symmetry_2
    _geom_torsion_site_symmetry_3
    _geom_torsion_site_symmetry_4
    _geom_torsion
    _geom_torsion_publ_flag
    N4 Zn N1 N2 . . . . 86.1(3) ?
    N13 Zn N1 N2 . . . . -151.0(2) ?
    N23 Zn N1 N2 . . . . -34.7(3) ?
    Zn N1 N2 N3 . . . . 164(6) ?
    N1 Zn N4 N5 . . . . -8.6(2) ?
    N13 Zn N4 N5 . . . . -128.7(2) ?
    N23 Zn N4 N5 . . . . 111.6(2) ?
    Zn N4 N5 N6 . . . .  -18E1(10)
                                  ?
    C15 S11 C12 N13 . . . . 0.5(2) ?
    C15 S11 C12 N16 . . . . -179.4(2) ?
    N16 C12 N13 C14 . . . . 179.5(3) ?
    S11 C12 N13 C14 . . . . -0.4(3) ?
    N16 C12 N13 Zn . . . . -7.8(4) ?
    S11 C12 N13 Zn . . . . 172.39(11) ?
    N4 Zn N13 C12 . . . . 9.6(2) ?
    N1 Zn N13 C12 . . . . -123.5(2) ?
    N23 Zn N13 C12 . . . . 125.6(2) ?
    N4 Zn N13 C14 . . . . -178.4(2) ?
    N1 Zn N13 C14 . . . . 48.5(2) ?
    N23 Zn N13 C14 . . . . -62.3(2) ?
    C12 N13 C14 C15 . . . . 0.0(4) ?
    Zn N13 C14 C15 . . . . -173.3(2) ?
    N13 C14 C15 S11 . . . . 0.3(4) ?
    C12 S11 C15 C14 . . . . -0.4(3) ?
    C25 S21 C22 N23 . . . . -0.86(19) ?
    C25 S21 C22 N26 . . . . 178.0(2) ?
    N26 C22 N23 C24 . . . . -177.6(2) ?
    S21 C22 N23 C24 . . . . 1.2(3) ?
    N26 C22 N23 Zn . . . . 6.5(3) ?
    S21 C22 N23 Zn . . . . -174.66(10) ?
    N4 Zn N23 C22 . . . . 5.3(2) ?
    N1 Zn N23 C22 . . . . 138.0(2) ?
    N13 Zn N23 C22 . . . . -112.44(19) ?
    N4 Zn N23 C24 . . . . -170.06(19) ?
    N1 Zn N23 C24 . . . . -37.4(2) ?
    N13 Zn N23 C24 . . . . 72.2(2) ?
    C22 N23 C24 C25 . . . . -1.0(3) ?
    Zn N23 C24 C25 . . . . 175.2(2) ?
    N23 C24 C25 S21 . . . . 0.3(3) ?
    C22 S21 C25 C24 . . . . 0.3(2) ?
loop_
    _geom_hbond_atom_site_label_D
    _geom_hbond_atom_site_label_H
    _geom_hbond_atom_site_label_A
    _geom_hbond_site_symmetry_A
    _geom_hbond_distance_DH
    _geom_hbond_distance_HA
    _geom_hbond_distance_DA
    _geom_hbond_angle_DHA
    _geom_hbond_publ_flag
    N16 H16A N4 . 0.86 2.30 3.080(3) 151 y
    N16 H16A N6 2_656 0.86 2.57 3.033(3) 115 y
    N16 H16B N3 1_556 0.86 2.34 3.102(3) 148 y
    N26 H26A N4 . 0.86 2.24 3.005(3) 148 y
    N26 H26B N3 2 0.86 2.28 3.071(3) 153 y
