# Supplementary material for: Bis(2-amino-1,3-thia­zole-κN 3)diazido­zinc
Source: Acta Crystallogr Sect E Struct Rep Online. 2011 Jan 8;67(Pt 2):m135–6. doi: 10.1107/S1600536810053766 (PMC3051526; doi:10.1107/S1600536810053766)
Supplement: Supplementary file 2 [file e-67-0m135-Isup2.hkl]

# 
# h,k,l, Fc-squared, Fo-squared, sigma(Fo-squared) and status flag 
# 
data_I
_shelx_title ' KIH10 in P-1' 
_shelx_refln_list_code          4 
_shelx_F_calc_maximum      122.22 
_exptl_crystal_F_000       352.00 
_reflns_d_resolution_high  0.7965 
 
loop_ 
 _symmetry_equiv_pos_as_xyz 
 'x, y, z' 
 '-x, -y, -z' 
 
_cell_length_a     8.0957 
_cell_length_b     8.4004 
_cell_length_c    10.0658 
_cell_angle_alpha  96.489 
_cell_angle_beta  100.663 
_cell_angle_gamma  96.885 
 
_shelx_F_squared_multiplier     1.000 
 
loop_ 
 _refln_index_h 
 _refln_index_k 
 _refln_index_l 
 _refln_F_squared_calc 
 _refln_F_squared_meas 
 _refln_F_squared_sigma 
 _refln_observed_status 
   1   0   0       10.98       13.28      0.36 o 
   2   0   0    14500.82    14831.86     58.81 o 
   3   0   0     1236.48     1286.45     20.48 o 
   4   0   0     2825.98     2847.20     35.97 o 
   5   0   0       83.57       79.38      2.65 o 
   6   0   0      288.98      285.88     10.14 o 
   7   0   0        8.14       10.16      1.43 o 
   8   0   0       11.17        8.94      1.62 o 
   9   0   0       11.14        9.44      2.29 o 
  -9   1   0        0.70       -1.34      1.74 o 
  -8   1   0      256.45      256.84     10.53 o 
  -7   1   0       21.91       19.72      1.60 o 
  -6   1   0      301.45      274.35     10.12 o 
  -5   1   0       41.26       46.60      2.10 o 
  -4   1   0      142.28      135.02      4.93 o 
  -3   1   0      554.53      570.79     13.80 o 
  -2   1   0      544.44      547.80     10.92 o 
  -1   1   0     1345.39     1415.29      9.68 o 
   0   1   0      119.72      131.87      2.64 o 
   1   1   0      880.66      928.83     24.76 o 
   2   1   0     6416.75     6469.51     39.68 o 
   3   1   0      377.25      366.33     12.47 o 
   4   1   0      132.34      121.87      4.27 o 
   5   1   0      375.41      353.17     16.20 o 
   6   1   0      463.22      444.89     20.20 o 
   7   1   0      199.12      198.73      7.79 o 
   8   1   0       95.05       93.01      4.12 o 
   9   1   0       82.79       79.05      3.74 o 
  -9   2   0      184.52      184.01      8.65 o 
  -8   2   0        1.14        1.83      1.45 o 
  -7   2   0      387.12      373.60     14.23 o 
  -6   2   0       16.43       14.26      1.26 o 
  -5   2   0      658.65      685.96     20.99 o 
  -4   2   0      551.55      594.30     17.43 o 
  -3   2   0      886.95      861.00     17.56 o 
  -2   2   0     3878.04     3883.17     32.72 o 
  -1   2   0     3791.92     3954.47     28.35 o 
   0   2   0      341.00      328.72      6.21 o 
   1   2   0       52.08       54.98      1.59 o 
   2   2   0      264.98      222.74      9.04 o 
   3   2   0        3.21        6.11      0.74 o 
   4   2   0      394.66      393.22     15.31 o 
   5   2   0      614.90      625.10     22.41 o 
   6   2   0      187.89      175.45      7.19 o 
   7   2   0       88.77       86.03      3.67 o 
   8   2   0      194.43      189.23      8.58 o 
   9   2   0       57.79       55.33      2.86 o 
  -9   3   0        1.47        2.19      1.74 o 
  -7   3   0       47.56       47.61      2.05 o 
  -6   3   0      146.95      141.27      4.57 o 
  -5   3   0      542.74      543.24     19.42 o 
  -4   3   0      612.13      596.54     17.93 o 
  -3   3   0     1629.80     1632.36     25.61 o 
  -2   3   0     4505.62     4627.48     40.38 o 
  -1   3   0      823.73      815.99     11.41 o 
   0   3   0     9907.10     9942.80     39.25 o 
   1   3   0       28.85       35.45      0.91 o 
   2   3   0      523.29      535.71     14.96 o 
   3   3   0      324.18      329.97     13.92 o 
   4   3   0       10.95        9.47      1.10 o 
   5   3   0       44.96       45.41      1.79 o 
   6   3   0      103.73       93.59      2.45 o 
   7   3   0      133.58      132.72      5.03 o 
   8   3   0        4.20        7.13      1.76 o 
   9   3   0        1.01        1.41      1.84 o 
  -9   4   0       74.54       80.91      3.00 o 
  -8   4   0       31.46       32.40      2.08 o 
  -7   4   0       50.70       51.38      2.20 o 
  -6   4   0       40.89       42.42      1.84 o 
  -5   4   0      688.50      659.48     22.95 o 
  -4   4   0        7.72        7.94      1.02 o 
  -3   4   0      640.18      616.43     18.58 o 
  -2   4   0       14.95       16.29      0.95 o 
  -1   4   0      430.66      449.09     17.32 o 
   0   4   0      319.63      330.35      8.55 o 
   1   4   0       29.01       39.81      1.22 o 
   2   4   0      153.69      120.02      4.95 o 
   3   4   0      132.96      141.48      5.00 o 
   4   4   0     1650.82     1672.64     35.63 o 
   5   4   0       19.09       22.44      1.60 o 
   6   4   0      867.76      849.97     30.93 o 
   7   4   0        1.66        2.93      1.53 o 
   8   4   0      108.88      101.61      5.37 o 
  -9   5   0        8.41       11.13      2.08 o 
  -8   5   0        6.27        6.23      1.62 o 
  -7   5   0       39.91       42.72      2.15 o 
  -6   5   0      330.16      306.70     11.43 o 
  -5   5   0      184.32      177.50      6.72 o 
  -4   5   0      938.90      955.33     27.11 o 
  -3   5   0       35.58       36.29      1.41 o 
  -2   5   0     1985.28     1993.24     33.09 o 
  -1   5   0        1.84        2.02      0.55 o 
   0   5   0      795.47      779.71     14.76 o 
   1   5   0      148.25      143.32      8.43 o 
   2   5   0      660.27      702.63     20.97 o 
   3   5   0      311.33      326.31     11.81 o 
   4   5   0       76.38       77.57      4.07 o 
   5   5   0      147.07      147.75      5.94 o 
   6   5   0       36.19       35.46      2.03 o 
   7   5   0       91.26       91.30      5.22 o 
   8   5   0        0.59       -0.31      1.88 o 
  -8   6   0        0.33        2.72      1.60 o 
  -7   6   0      173.28      181.77      9.22 o 
  -6   6   0        7.25        8.46      1.50 o 
  -5   6   0      546.21      539.02     24.47 o 
  -4   6   0       29.40       30.45      1.62 o 
  -3   6   0     2485.78     2471.70     43.57 o 
  -2   6   0      169.82      174.59      7.81 o 
  -1   6   0     1809.63     1797.95     24.70 o 
   0   6   0       12.77       11.94      1.41 o 
   1   6   0      787.59      794.72     17.35 o 
   2   6   0       10.24       14.30      1.31 o 
   3   6   0      733.08      680.06     25.69 o 
   4   6   0       15.06       16.74      1.55 o 
   5   6   0      127.05      117.28      5.55 o 
   6   6   0        0.49        1.74      1.48 o 
   7   6   0        9.09        6.54      1.96 o 
  -8   7   0        4.59        0.90      1.77 o 
  -7   7   0      110.78      121.56      6.12 o 
  -6   7   0        0.29        0.84      1.53 o 
  -5   7   0      310.27      305.64     13.14 o 
  -4   7   0       54.53       53.93      2.50 o 
  -3   7   0      181.28      169.77      7.72 o 
  -2   7   0       19.88       21.32      1.50 o 
  -1   7   0        6.52        6.33      0.83 o 
   0   7   0        6.41        9.24      0.90 o 
   1   7   0       15.62       16.73      1.00 o 
   2   7   0      294.18      299.07     11.81 o 
   3   7   0      260.31      254.54     10.70 o 
   4   7   0      222.33      248.22     11.22 o 
   5   7   0       61.27       72.35      2.76 o 
   6   7   0      142.96      139.24      6.77 o 
  -7   8   0       19.61       14.57      2.14 o 
  -6   8   0       86.29       80.71      4.08 o 
  -5   8   0      172.32      159.66      6.07 o 
  -4   8   0      152.33      139.69      7.48 o 
  -3   8   0       27.55       23.51      1.72 o 
  -2   8   0       15.06       14.57      1.55 o 
  -1   8   0       35.13       33.32      1.27 o 
   0   8   0       62.05       61.45      3.11 o 
   1   8   0      170.70      168.81      5.08 o 
   2   8   0        2.31        1.79      1.26 o 
   3   8   0       34.43       33.21      2.03 o 
   4   8   0        0.63        2.26      1.60 o 
   5   8   0       32.43       25.75      2.31 o 
  -6   9   0        5.26        4.86      1.79 o 
  -5   9   0       61.43       65.92      2.69 o 
  -4   9   0        2.77        6.10      1.55 o 
  -3   9   0      379.28      409.66     15.98 o 
  -2   9   0       29.09       34.36      1.98 o 
  -1   9   0       60.72       66.95      2.01 o 
   0   9   0       95.89       93.14      3.95 o 
   1   9   0       10.08       10.61      1.16 o 
   2   9   0       48.77       49.06      2.39 o 
   3   9   0       12.94       10.54      2.00 o 
  -4  10   0        0.80       -1.64      1.64 o 
  -3  10   0       32.00       32.45      2.31 o 
  -2  10   0        1.56        0.10      1.57 o 
  -1  10   0       21.15       24.44      1.48 o 
   0  10   0        2.62        3.17      1.16 o 
   1  10   0       95.24       98.27      3.43 o 
  -1 -10   1       66.48       59.37      2.07 o 
   0 -10   1       20.05       15.24      1.37 o 
   1 -10   1      138.08      143.82      5.67 o 
   2 -10   1       57.64       53.81      2.57 o 
   3 -10   1       78.34       75.38      2.93 o 
   4 -10   1        3.98        2.53      1.79 o 
  -4  -9   1        0.60        2.51      1.71 o 
  -3  -9   1       18.54       17.14      2.10 o 
  -2  -9   1       14.43       13.95      1.72 o 
  -1  -9   1      126.91      120.45      4.16 o 
   0  -9   1      106.56      111.74      3.27 o 
   1  -9   1       85.52       82.80      2.57 o 
   2  -9   1       91.12       98.07      3.91 o 
   3  -9   1      165.62      157.76      6.67 o 
   4  -9   1       34.75       42.18      2.26 o 
   5  -9   1       60.29       56.84      2.64 o 
   6  -9   1       37.01       35.22      2.50 o 
  -5  -8   1       45.19       49.09      2.69 o 
  -4  -8   1       95.29       93.40      4.00 o 
  -3  -8   1        0.31        1.89      1.36 o 
  -2  -8   1      211.61      210.51      8.86 o 
  -1  -8   1       21.75       18.11      2.23 o 
   0  -8   1       27.53       28.65      1.21 o 
   1  -8   1       29.23       33.30      1.26 o 
   2  -8   1       68.31       74.49      2.89 o 
   3  -8   1      129.14      122.59      6.15 o 
   4  -8   1        6.71        5.25      1.46 o 
   5  -8   1       85.30       88.58      2.84 o 
   6  -8   1        1.92        1.43      1.48 o 
   7  -8   1       68.80       60.36      2.82 o 
  -6  -7   1        0.33        1.79      1.58 o 
  -5  -7   1      128.90      125.05      6.50 o 
  -4  -7   1        0.48        1.67      1.36 o 
  -3  -7   1      385.89      373.22     13.83 o 
  -2  -7   1       11.66        9.42      1.31 o 
  -1  -7   1     1109.89     1049.75     22.61 o 
   0  -7   1        1.43        0.97      0.74 o 
   1  -7   1     1471.73     1452.79     24.44 o 
   2  -7   1       46.67       46.58      2.05 o 
   3  -7   1      280.09      277.75     11.10 o 
   4  -7   1       15.97       15.31      1.46 o 
   5  -7   1      188.54      188.99      7.93 o 
   6  -7   1       59.68       51.28      2.43 o 
   7  -7   1       59.03       64.63      3.31 o 
  -7  -6   1       48.03       44.56      2.58 o 
  -6  -6   1       54.83       47.99      2.39 o 
  -5  -6   1       18.98       23.96      1.81 o 
  -4  -6   1      429.49      430.98     15.70 o 
  -3  -6   1      357.95      332.83     12.81 o 
  -2  -6   1      773.10      752.53     25.81 o 
  -1  -6   1      439.25      431.17     13.37 o 
   0  -6   1     1126.78     1127.20     26.24 o 
   1  -6   1      273.94      252.07      9.82 o 
   2  -6   1      565.17      554.56     20.11 o 
   3  -6   1        6.46        5.25      1.14 o 
   4  -6   1      180.46      170.06      6.20 o 
   5  -6   1       17.95       18.52      1.60 o 
   6  -6   1      131.29      134.30      5.19 o 
   7  -6   1      125.89      115.52      5.01 o 
   8  -6   1       29.09       29.00      2.34 o 
  -8  -5   1       96.36       96.40      4.13 o 
  -7  -5   1        3.39        0.88      1.58 o 
  -6  -5   1      277.73      270.64     11.89 o 
  -5  -5   1        0.66        2.82      1.27 o 
  -4  -5   1      771.86      810.49     27.95 o 
  -3  -5   1      200.25      193.86      7.84 o 
  -2  -5   1     1727.11     1660.08     32.06 o 
  -1  -5   1       40.89       56.55      1.43 o 
   0  -5   1      644.20      639.79     13.33 o 
   1  -5   1      100.38      117.24      3.24 o 
   2  -5   1       74.60       91.36      3.43 o 
   3  -5   1       34.04       33.21      2.19 o 
   4  -5   1      105.77       95.38      2.83 o 
   5  -5   1      333.05      346.10     12.54 o 
   6  -5   1      296.73      288.06     10.00 o 
   7  -5   1       21.21       17.95      1.74 o 
   8  -5   1       59.76       65.84      3.19 o 
   9  -5   1       85.09       89.42      4.12 o 
  -8  -4   1        0.06       -0.24      1.76 o 
  -7  -4   1       34.97       32.54      2.10 o 
  -6  -4   1      219.99      207.34      9.03 o 
  -5  -4   1      114.41      115.61      5.17 o 
  -4  -4   1      260.58      240.95      9.60 o 
  -3  -4   1      493.20      481.71     17.90 o 
  -2  -4   1     2019.98     1953.83     31.42 o 
  -1  -4   1     1469.09     1468.41     18.20 o 
   0  -4   1     1007.00     1028.74     14.72 o 
   1  -4   1      638.72      642.57     11.62 o 
   2  -4   1     2266.20     2314.94     31.81 o 
   3  -4   1       69.80       56.70      1.48 o 
   4  -4   1      610.94      587.09     20.00 o 
   5  -4   1      263.28      251.70      9.88 o 
   6  -4   1      341.79      326.37     13.28 o 
   7  -4   1      163.57      160.94      6.98 o 
   8  -4   1       31.59       34.33      2.12 o 
   9  -4   1        2.31        2.38      1.77 o 
  -9  -3   1       27.63       29.07      2.45 o 
  -8  -3   1       45.61       41.75      2.43 o 
  -7  -3   1       12.11       11.47      1.62 o 
  -6  -3   1      113.82      116.59      5.27 o 
  -5  -3   1      206.18      194.52      7.96 o 
  -4  -3   1     1981.19     2023.53     35.56 o 
  -3  -3   1       96.05       93.45      3.43 o 
  -2  -3   1       19.76        9.58      0.74 o 
  -1  -3   1       14.81       76.49      2.09 o 
   0  -3   1      375.83      378.52      7.71 o 
   1  -3   1      877.91      910.45     11.90 o 
   2  -3   1       90.08      127.56      4.41 o 
   3  -3   1     2060.94     2174.01     30.18 o 
   4  -3   1       52.21       50.61      2.12 o 
   5  -3   1     1399.14     1363.27     31.50 o 
   6  -3   1        1.19        1.36      1.17 o 
   7  -3   1      285.38      267.12     11.33 o 
   8  -3   1       35.40       33.57      2.05 o 
   9  -3   1       24.68       26.56      2.20 o 
  -9  -2   1       67.30       64.65      2.91 o 
  -8  -2   1       58.35       62.27      2.79 o 
  -7  -2   1      420.12      392.71     14.71 o 
  -6  -2   1      151.44      160.09      6.88 o 
  -5  -2   1     1142.79     1144.93     28.28 o 
  -4  -2   1       60.58       60.45      2.24 o 
  -3  -2   1      640.79      601.76     16.17 o 
  -2  -2   1     1979.21     1988.42     24.34 o 
  -1  -2   1      178.94      240.77      5.74 o 
   0  -2   1      744.79      807.27      9.33 o 
   1  -2   1      207.38      240.25     11.50 o 
   2  -2   1     2372.29     2394.03     25.71 o 
   3  -2   1        2.64        2.82      0.64 o 
   4  -2   1     2169.14     2228.50     32.94 o 
   5  -2   1      116.77      126.27      3.81 o 
   6  -2   1      947.88      957.24     27.09 o 
   7  -2   1        2.26        6.13      1.29 o 
   8  -2   1      369.53      360.44     14.76 o 
   9  -2   1        0.21        2.65      1.67 o 
  -9  -1   1        0.84       -0.59      1.55 o 
  -8  -1   1      137.89      137.60      4.91 o 
  -7  -1   1        3.29        1.88      1.33 o 
  -6  -1   1      921.11      878.52     27.02 o 
  -5  -1   1       53.80       56.57      1.62 o 
  -4  -1   1     4022.86     4036.41     43.71 o 
  -3  -1   1        5.71       11.88      0.76 o 
  -2  -1   1    13366.89    13200.97     57.46 o 
  -1  -1   1      438.66      506.07      6.49 o 
   0  -1   1    14936.67    15035.85    188.23 o 
   1  -1   1     1666.05     1770.86     15.01 o 
   2  -1   1     5008.19     4912.01     34.88 o 
   3  -1   1       20.26       30.14      1.19 o 
   4  -1   1     2548.44     2620.60     34.80 o 
   5  -1   1        6.46        7.10      1.00 o 
   6  -1   1      258.93      242.95      9.67 o 
   7  -1   1       43.04       42.56      2.02 o 
   8  -1   1        3.04        2.03      1.52 o 
   9  -1   1       21.46       21.17      2.14 o 
 -10   0   1       72.30       70.83      3.12 o 
  -9   0   1       10.98       12.95      1.84 o 
  -8   0   1      136.76      129.05      6.13 o 
  -7   0   1       50.66       53.86      2.10 o 
  -6   0   1      645.40      628.39     22.72 o 
  -5   0   1        6.23        6.25      0.95 o 
  -4   0   1     2418.36     2366.37     32.69 o 
  -3   0   1      100.42       91.99      3.41 o 
  -2   0   1      483.61      478.87     10.32 o 
  -1   0   1     2935.64     3100.89     13.69 o 
   0   0   1        1.05       11.04      0.35 o 
   1   0   1      443.02      459.36      6.49 o 
   2   0   1      252.84      296.96      9.22 o 
   3   0   1     4444.40     4547.64     39.29 o 
   4   0   1     1035.51     1027.89     22.78 o 
   5   0   1      594.93      596.06     20.57 o 
   6   0   1      427.62      388.76     19.08 o 
   7   0   1      150.31      154.39      6.08 o 
   8   0   1      116.90      110.12      5.44 o 
   9   0   1       12.05       13.09      1.96 o 
 -10   1   1        0.13        2.36      1.83 o 
  -9   1   1      192.96      172.22      7.82 o 
  -8   1   1        7.08        4.15      1.46 o 
  -7   1   1      454.89      433.65     15.28 o 
  -6   1   1        1.23        3.15      1.02 o 
  -5   1   1     1416.53     1431.17     28.65 o 
  -4   1   1      188.87      175.82      6.41 o 
  -3   1   1       20.18       32.45      0.91 o 
  -2   1   1      873.92      857.01     13.98 o 
  -1   1   1       58.18       61.09      2.35 o 
   0   1   1     1418.80     1465.53      9.97 o 
   1   1   1       96.18       92.01      5.14 o 
   2   1   1     2341.52     2271.52     24.47 o 
   3   1   1       16.90       13.52      0.83 o 
   4   1   1      385.63      331.52     14.07 o 
   5   1   1       34.75       33.88      1.48 o 
   6   1   1      279.27      264.87     10.33 o 
   7   1   1       74.00       82.77      4.34 o 
   8   1   1      176.30      169.47      7.00 o 
   9   1   1       68.00       67.35      2.91 o 
 -10   2   1        8.83        8.44      1.96 o 
  -9   2   1       10.17       15.66      1.98 o 
  -8   2   1       46.43       48.83      2.19 o 
  -7   2   1        1.30        2.70      1.29 o 
  -6   2   1      104.04       97.49      3.38 o 
  -5   2   1      625.82      630.37     19.95 o 
  -4   2   1      365.08      369.92     13.57 o 
  -3   2   1     1510.72     1527.57     23.36 o 
  -2   2   1     2032.94     1957.99     23.13 o 
  -1   2   1     5889.38     5983.01     90.99 o 
   0   2   1      690.11      624.83      8.59 o 
   1   2   1     4201.32     4251.79     28.33 o 
   2   2   1     1035.47      972.91     18.19 o 
   3   2   1     1595.95     1631.98     27.03 o 
   4   2   1      594.48      575.12     19.45 o 
   5   2   1      133.02      138.87      5.76 o 
   6   2   1       57.42       49.54      1.95 o 
   7   2   1       41.29       40.70      2.02 o 
   8   2   1       11.19       11.66      1.93 o 
   9   2   1        0.50       -0.96      1.74 o 
  -9   3   1       74.35       84.51      3.51 o 
  -8   3   1       68.56       59.03      3.07 o 
  -7   3   1      248.89      234.70      9.64 o 
  -6   3   1      312.50      305.54     11.79 o 
  -5   3   1       54.45       54.61      2.05 o 
  -4   3   1       40.43       46.29      1.36 o 
  -3   3   1      141.29      130.78      5.46 o 
  -2   3   1       20.41       15.04      0.79 o 
  -1   3   1      175.40      166.72      5.82 o 
   0   3   1     1518.71     1492.71     16.87 o 
   1   3   1      262.24      297.24      7.64 o 
   2   3   1      957.19      879.51     19.85 o 
   3   3   1        2.15        2.45      0.78 o 
   4   3   1     2124.88     2051.21     36.85 o 
   5   3   1        0.18        0.34      1.09 o 
   6   3   1      651.81      606.96     26.10 o 
   7   3   1        1.11        0.62      1.40 o 
   8   3   1      116.02      108.73      6.51 o 
  -9   4   1        9.13       10.49      1.89 o 
  -8   4   1       28.96       25.37      1.98 o 
  -7   4   1        3.10        2.34      1.48 o 
  -6   4   1      730.14      677.23     25.23 o 
  -5   4   1       14.64       18.15      1.36 o 
  -4   4   1      583.39      563.76     19.38 o 
  -3   4   1      162.59      176.89      7.27 o 
  -2   4   1     1785.49     1786.28     28.12 o 
  -1   4   1      503.32      536.28     11.21 o 
   0   4   1      877.51      846.33     15.75 o 
   1   4   1      172.11      157.36      5.39 o 
   2   4   1     1279.50     1289.10     26.47 o 
   3   4   1      981.58      979.71     25.64 o 
   4   4   1       11.23       10.09      1.21 o 
   5   4   1      278.67      257.23     10.48 o 
   6   4   1       12.14       11.26      1.55 o 
   7   4   1      125.46      128.73      4.89 o 
   8   4   1        1.43        1.36      1.79 o 
  -9   5   1       39.61       39.77      2.55 o 
  -8   5   1        1.77       -1.07      1.58 o 
  -7   5   1      169.84      174.45      8.10 o 
  -6   5   1       24.01       23.79      1.67 o 
  -5   5   1     1334.43     1302.59     34.46 o 
  -4   5   1      175.82      184.35      6.41 o 
  -3   5   1     3334.38     3424.18     45.94 o 
  -2   5   1       20.23       21.82      1.19 o 
  -1   5   1     3477.46     3548.13     31.04 o 
   0   5   1       67.50       68.27      1.80 o 
   1   5   1     2066.16     2048.48     48.07 o 
   2   5   1       26.56       28.42      1.33 o 
   3   5   1      691.95      677.37     24.02 o 
   4   5   1       85.27       79.04      3.45 o 
   5   5   1      121.53      118.38      5.08 o 
   6   5   1       17.99       17.36      1.76 o 
   7   5   1        3.00        2.39      1.64 o 
  -8   6   1       11.99       13.07      1.84 o 
  -7   6   1      255.42      256.41      9.65 o 
  -6   6   1        4.73        5.74      1.43 o 
  -5   6   1       78.90       82.64      2.52 o 
  -4   6   1       41.18       43.82      1.79 o 
  -3   6   1      101.22       96.48      4.20 o 
  -2   6   1       48.32       46.82      1.65 o 
  -1   6   1       16.85       17.10      0.84 o 
   0   6   1      274.96      282.24      8.41 o 
   1   6   1      199.18      199.76      5.87 o 
   2   6   1      505.32      519.88     20.83 o 
   3   6   1      459.95      458.54     14.78 o 
   4   6   1      242.56      252.13      9.45 o 
   5   6   1       78.02       95.55      5.27 o 
   6   6   1       85.93       93.90      4.41 o 
   7   6   1       77.84       78.86      3.24 o 
  -8   7   1       33.06       32.71      2.48 o 
  -7   7   1       37.12       39.67      2.39 o 
  -6   7   1       82.50       92.56      3.14 o 
  -5   7   1       13.58       14.11      1.62 o 
  -4   7   1       40.77       40.50      1.91 o 
  -3   7   1      119.92      126.00      5.57 o 
  -2   7   1       95.47       92.50      5.05 o 
  -1   7   1      200.33      198.07      5.86 o 
   0   7   1       72.39       74.54      1.63 o 
   1   7   1      329.84      319.92      8.69 o 
   2   7   1       16.00       15.98      1.45 o 
   3   7   1      163.75      173.36      7.39 o 
   4   7   1        0.12       -1.41      1.41 o 
   5   7   1      125.57      113.72      4.98 o 
   6   7   1       11.28        7.06      1.83 o 
  -7   8   1       59.46       62.11      2.86 o 
  -6   8   1       55.82       54.36      2.67 o 
  -5   8   1      136.32      144.61      7.48 o 
  -3   8   1      180.33      206.36      8.27 o 
  -2   8   1      210.88      204.78      8.82 o 
  -1   8   1       26.07       27.39      1.28 o 
   0   8   1      136.64      139.92      5.32 o 
   1   8   1       18.97       21.68      1.16 o 
   2   8   1       54.58       54.05      2.93 o 
   3   8   1       10.85        7.87      1.62 o 
   4   8   1       19.31       22.36      1.95 o 
  -6   9   1        7.05        3.17      1.79 o 
  -5   9   1        4.43        4.22      1.62 o 
  -4   9   1       57.48       54.38      2.53 o 
  -3   9   1       30.07       31.02      2.03 o 
  -2   9   1        1.43        3.60      1.52 o 
  -1   9   1       44.24       43.66      3.90 o 
   0   9   1       23.73       28.38      2.31 o 
   1   9   1      244.92      253.33      7.59 o 
   2   9   1        7.99       12.42      1.74 o 
   3   9   1      183.64      189.75      8.84 o 
  -4  10   1       17.51       20.25      2.07 o 
  -3  10   1      109.06      112.79      4.43 o 
  -2  10   1        6.60        3.82      1.71 o 
  -1  10   1      152.28      150.48      8.13 o 
   0  10   1        9.71        7.81      1.44 o 
   1  10   1       54.21       55.28      2.69 o 
  -1 -10   2       16.53       18.70      1.38 o 
   0 -10   2       79.48       77.64      2.62 o 
   1 -10   2       80.58       75.53      2.08 o 
   2 -10   2      134.84      133.87      6.29 o 
   3 -10   2       53.73       46.01      2.53 o 
   4 -10   2       29.87       29.02      2.33 o 
  -4  -9   2       42.35       41.30      2.77 o 
  -3  -9   2        2.00        2.86      1.83 o 
  -2  -9   2       30.00       32.50      2.14 o 
  -1  -9   2        6.12        5.00      1.01 o 
   0  -9   2       23.64       27.98      1.34 o 
   1  -9   2        1.70        1.25      0.97 o 
   2  -9   2       78.68       76.09      2.57 o 
   3  -9   2       56.27       58.27      2.62 o 
   4  -9   2       22.97       23.25      1.91 o 
   5  -9   2       13.44       10.11      1.89 o 
   6  -9   2        0.35        1.86      1.64 o 
  -5  -8   2       41.81       41.36      2.53 o 
  -4  -8   2       15.56       13.30      1.79 o 
  -3  -8   2      105.84      106.43      3.74 o 
  -2  -8   2       46.07       44.66      2.07 o 
  -1  -8   2      555.97      564.92     17.98 o 
   0  -8   2      117.21      119.14      3.28 o 
   1  -8   2      811.24      789.83     20.79 o 
   2  -8   2      183.29      186.47      8.38 o 
   3  -8   2      118.51      125.60      4.74 o 
   4  -8   2       30.78       34.36      2.05 o 
   5  -8   2      196.08      217.45      8.96 o 
   6  -8   2       14.83       15.04      1.84 o 
   7  -8   2        8.10       12.06      1.91 o 
  -6  -7   2       14.36       11.61      2.00 o 
  -5  -7   2       71.14       70.28      2.74 o 
  -4  -7   2       20.80       21.17      1.84 o 
  -3  -7   2       87.98       83.95      3.69 o 
  -2  -7   2      700.32      676.55     26.54 o 
  -1  -7   2        1.06        2.16      0.85 o 
   0  -7   2      662.99      657.03     17.38 o 
   1  -7   2       81.19       75.69      2.14 o 
   2  -7   2      591.04      576.50     22.47 o 
   3  -7   2       30.76       28.99      1.64 o 
   4  -7   2      206.25      189.70      7.60 o 
   5  -7   2      116.90      122.32      6.08 o 
   6  -7   2      118.55      107.07      5.65 o 
   7  -7   2       18.76       19.76      1.96 o 
  -7  -6   2        0.10       -1.72      1.72 o 
  -6  -6   2      117.31      125.35      6.36 o 
  -5  -6   2        0.42        2.86      1.43 o 
  -4  -6   2      403.56      431.43     15.69 o 
  -3  -6   2       91.14       90.60      3.50 o 
  -2  -6   2      207.28      211.78      8.67 o 
  -1  -6   2       39.87       43.56      1.52 o 
   0  -6   2      412.61      413.34     12.32 o 
   1  -6   2       73.16       92.02      2.74 o 
   2  -6   2        3.49        5.27      1.02 o 
   3  -6   2       37.09       44.37      2.33 o 
   4  -6   2      143.99      143.97      6.41 o 
   5  -6   2       18.09       20.51      1.62 o 
   6  -6   2      480.82      417.92     14.94 o 
   7  -6   2       77.05       78.05      3.17 o 
   8  -6   2       74.95       82.06      3.53 o 
  -8  -5   2        2.45        2.46      1.79 o 
  -6  -5   2       15.93       11.35      1.65 o 
  -5  -5   2       10.96       13.37      1.53 o 
  -4  -5   2      862.34      879.02     28.01 o 
  -3  -5   2      248.23      262.76      9.64 o 
  -2  -5   2     1474.52     1443.45     30.20 o 
  -1  -5   2     1560.45     1563.32     21.40 o 
   0  -5   2     1066.20     1017.56     16.82 o 
   1  -5   2     1836.03     1810.39     31.25 o 
   2  -5   2      886.80      862.90     23.19 o 
   3  -5   2      267.52      259.12      8.79 o 
   4  -5   2      378.83      402.93     17.92 o 
   5  -5   2      353.67      351.43     12.73 o 
   6  -5   2      101.03      101.15      5.98 o 
   7  -5   2        9.99        9.25      1.58 o 
   8  -5   2       87.41       80.02      3.45 o 
   9  -5   2        2.06        4.87      1.88 o 
  -8  -4   2       12.38       13.07      2.02 o 
  -7  -4   2        4.17        2.26      1.55 o 
  -6  -4   2       10.99       13.09      1.45 o 
  -5  -4   2        6.53        5.22      1.31 o 
  -4  -4   2      307.48      322.56     12.30 o 
  -3  -4   2      929.02      988.83     25.29 o 
  -2  -4   2      938.25      858.58     20.77 o 
  -1  -4   2      842.16      839.35     13.86 o 
   0  -4   2      931.54      876.28     19.57 o 
   1  -4   2      731.39      777.78     13.14 o 
   2  -4   2       60.31      103.09      4.01 o 
   3  -4   2      128.67      126.67      5.14 o 
   4  -4   2       36.97       43.49      2.03 o 
   5  -4   2     1012.38     1000.05     28.05 o 
   6  -4   2        0.42       -0.95      1.12 o 
   7  -4   2       22.22       25.90      1.79 o 
   8  -4   2        0.02       -0.12      1.62 o 
   9  -4   2       14.02       15.71      2.14 o 
  -9  -3   2       15.29       19.57      2.27 o 
  -8  -3   2       66.61       76.26      2.81 o 
  -7  -3   2      189.78      197.01      8.25 o 
  -6  -3   2       15.63       19.24      1.50 o 
  -5  -3   2      805.81      787.99     25.43 o 
  -4  -3   2        4.67        3.69      0.96 o 
  -3  -3   2      886.30      888.21     21.08 o 
  -2  -3   2      475.65      486.09     14.79 o 
  -1  -3   2     1526.89     1661.66     24.42 o 
   0  -3   2      120.00      130.41      3.36 o 
   1  -3   2      334.80      348.38     17.37 o 
   2  -3   2     1228.80     1325.77     22.40 o 
   3  -3   2       71.12       69.61      3.07 o 
   4  -3   2     2413.23     2485.05     37.63 o 
   5  -3   2       14.92       12.37      1.31 o 
   6  -3   2      931.06      984.26     30.00 o 
   7  -3   2       39.82       40.27      1.98 o 
   8  -3   2      231.71      256.55      9.89 o 
   9  -3   2        5.49        6.06      1.93 o 
  -9  -2   2        8.37        8.08      1.89 o 
  -8  -2   2      115.06      108.47      4.22 o 
  -7  -2   2      120.81      120.11      4.96 o 
  -6  -2   2      631.85      591.52     23.84 o 
  -5  -2   2       41.97       35.74      1.55 o 
  -4  -2   2     5037.18     5127.67     51.67 o 
  -3  -2   2        0.35        1.03      0.65 o 
  -2  -2   2     6790.21     6974.08     46.48 o 
  -1  -2   2       13.15       16.14      0.71 o 
   0  -2   2     1201.59     1174.41     14.15 o 
   1  -2   2      153.13      151.53      6.27 o 
   2  -2   2     2576.87     2615.94     28.88 o 
   3  -2   2       18.58       17.57      0.90 o 
   4  -2   2     1621.73     1672.38     29.94 o 
   5  -2   2       21.23       18.48      1.27 o 
   6  -2   2      108.86      103.86      3.93 o 
   7  -2   2        2.77        2.31      1.27 o 
   8  -2   2       20.88       19.89      1.88 o 
   9  -2   2        3.39        2.43      1.83 o 
  -9  -1   2       21.31       23.54      2.15 o 
  -8  -1   2      123.26      124.44      5.79 o 
  -7  -1   2       45.50       45.92      2.05 o 
  -6  -1   2      861.07      863.21     26.25 o 
  -5  -1   2      920.73      956.05     24.22 o 
  -4  -1   2     2815.12     2819.35     36.34 o 
  -3  -1   2     1523.41     1549.56     23.50 o 
  -2  -1   2     4629.34     4799.38     35.12 o 
  -1  -1   2     1604.42     1652.58     31.42 o 
   0  -1   2      414.51      452.20      6.61 o 
   1  -1   2      243.91      240.01      8.40 o 
   2  -1   2     2589.93     2567.95     27.47 o 
   3  -1   2     1908.47     1946.99     27.06 o 
   4  -1   2     1432.04     1481.79     27.47 o 
   5  -1   2      559.67      569.57     20.08 o 
   6  -1   2      368.35      350.00     12.90 o 
   7  -1   2      163.57      163.27      4.65 o 
   8  -1   2      239.85      259.97     11.20 o 
   9  -1   2       25.63       28.61      2.27 o 
 -10   0   2        0.02        0.21      1.79 o 
  -9   0   2       39.74       40.03      2.34 o 
  -8   0   2       20.18       18.76      1.76 o 
  -7   0   2      403.46      392.76     14.32 o 
  -6   0   2       50.31       49.40      1.76 o 
  -5   0   2     1254.22     1258.17     27.86 o 
  -4   0   2       79.60       90.10      3.24 o 
  -3   0   2      367.04      409.40     12.23 o 
  -2   0   2     3529.00     3530.06     28.63 o 
  -1   0   2      927.71      966.18     15.33 o 
   0   0   2      183.35      179.48      4.35 o 
   1   0   2       57.61       75.29      1.72 o 
   2   0   2      446.89      392.42     11.03 o 
   3   0   2      782.16      736.79     17.43 o 
   4   0   2      837.87      804.09     20.95 o 
   5   0   2      175.29      160.26      6.88 o 
   6   0   2      319.40      337.65     12.55 o 
   7   0   2      119.09      118.04      4.41 o 
   8   0   2       82.80       83.50      3.14 o 
   9   0   2       99.02      101.50      5.31 o 
 -10   1   2        7.03        9.27      2.08 o 
  -9   1   2        4.30        3.55      1.60 o 
  -8   1   2       23.04       21.05      1.79 o 
  -7   1   2      340.60      324.99     12.35 o 
  -6   1   2      416.94      369.19     18.01 o 
  -5   1   2     1049.81     1039.23     24.63 o 
  -4   1   2      767.73      718.47     18.22 o 
  -3   1   2     1176.46     1158.85     20.40 o 
  -2   1   2     5169.01     4999.40     35.30 o 
  -1   1   2    13221.20    11868.96     37.10 o 
   0   1   2      147.02      155.98      4.50 o 
   1   1   2     5201.58     5411.18     28.61 o 
   2   1   2     4649.22     4750.20     38.97 o 
   3   1   2      924.37      941.87     20.49 o 
   4   1   2      798.95      781.59     22.05 o 
   5   1   2      275.99      302.50     10.85 o 
   6   1   2       57.76       54.28      1.96 o 
   7   1   2       11.32        8.01      1.58 o 
   8   1   2        2.36        2.10      1.62 o 
   9   1   2        8.60        6.98      1.96 o 
 -10   2   2        9.06       10.47      2.14 o 
  -9   2   2       71.39       77.93      3.26 o 
  -8   2   2       92.11       91.72      3.51 o 
  -7   2   2      102.12       95.79      4.20 o 
  -6   2   2      218.93      227.59      8.41 o 
  -5   2   2      306.56      302.88     10.49 o 
  -4   2   2      228.75      218.99      7.73 o 
  -3   2   2       13.03       25.58      0.93 o 
  -2   2   2      332.78      366.81     10.69 o 
  -1   2   2      840.45      903.75     11.16 o 
   0   2   2      616.60      572.54      9.25 o 
   1   2   2      235.08      247.50      6.72 o 
   2   2   2     4717.60     4600.42     42.05 o 
   3   2   2       73.49       74.27      3.41 o 
   4   2   2     1157.69     1111.19     26.75 o 
   5   2   2       16.76       18.76      1.53 o 
   6   2   2      394.48      380.59     14.14 o 
   7   2   2        2.87        2.15      1.43 o 
   8   2   2      131.84      138.30      5.48 o 
 -10   3   2       44.87       44.89      2.70 o 
  -9   3   2        1.06        1.45      1.64 o 
  -8   3   2      251.58      265.47      9.89 o 
  -7   3   2       79.56       75.82      2.36 o 
  -6   3   2      588.49      606.46     23.03 o 
  -5   3   2        1.64       -0.72      0.95 o 
  -4   3   2      636.63      638.77     19.75 o 
  -3   3   2      145.43      137.95      5.72 o 
  -2   3   2      740.76      725.99     17.72 o 
  -1   3   2     1835.14     1904.46     18.40 o 
   0   3   2     1373.56     1421.77     15.97 o 
   1   3   2      975.42      951.16     14.09 o 
   2   3   2      375.14      389.40     14.63 o 
   3   3   2     2599.43     2454.38     37.50 o 
   4   3   2       12.04       15.74      1.24 o 
   5   3   2      265.23      273.53     11.33 o 
   6   3   2        2.89        0.78      1.24 o 
   7   3   2      233.49      226.08     10.93 o 
   8   3   2       15.88       16.69      2.07 o 
  -9   4   2       51.43       53.83      2.62 o 
  -8   4   2        1.29       -1.55      1.55 o 
  -7   4   2      509.84      523.54     24.53 o 
  -6   4   2       28.09       27.01      1.67 o 
  -5   4   2     1076.83     1043.21     29.10 o 
  -4   4   2       87.44       97.64      3.43 o 
  -3   4   2     2375.78     2363.98     36.16 o 
  -2   4   2      148.67      149.35      5.86 o 
  -1   4   2     3708.83     3674.04     29.37 o 
   0   4   2       58.74       56.39      1.79 o 
   1   4   2     2586.72     2614.40     30.37 o 
   2   4   2      181.81      172.84      6.77 o 
   3   4   2      141.69      148.39      5.70 o 
   4   4   2        9.14        9.32      1.26 o 
   5   4   2      249.34      225.18      8.50 o 
   6   4   2       66.49       64.56      2.46 o 
   7   4   2        5.64        7.16      1.79 o 
   8   4   2        7.04        4.67      1.89 o 
  -9   5   2       70.01       69.23      2.95 o 
  -8   5   2        5.11        3.75      1.72 o 
  -7   5   2      285.97      290.53     12.26 o 
  -6   5   2       24.88       22.05      1.65 o 
  -5   5   2      187.00      184.70      7.22 o 
  -4   5   2       66.84       72.23      3.29 o 
  -3   5   2       20.30       20.55      1.26 o 
  -2   5   2      288.82      281.82     10.19 o 
  -1   5   2      270.85      282.22      9.69 o 
   0   5   2      161.43      139.62      4.04 o 
   1   5   2      358.44      325.24     18.08 o 
   2   5   2      635.70      670.27     22.83 o 
   3   5   2      440.83      408.21     19.18 o 
   4   5   2      147.78      138.06      4.86 o 
   5   5   2      441.65      457.12     15.81 o 
   6   5   2       91.21       88.37      4.13 o 
   7   5   2       69.65       63.06      2.91 o 
  -8   6   2       64.03       62.34      2.79 o 
  -7   6   2       10.13       11.68      1.77 o 
  -6   6   2        5.52        8.15      1.46 o 
  -5   6   2        6.32        6.54      1.40 o 
  -4   6   2       82.21       97.52      4.75 o 
  -3   6   2      363.98      353.40     13.16 o 
  -2   6   2      214.69      217.15      8.53 o 
  -1   6   2      573.64      582.63     15.42 o 
   0   6   2      151.22      162.89      4.62 o 
   1   6   2      611.14      629.45     16.24 o 
   2   6   2        2.65        4.01      1.26 o 
   3   6   2      316.07      318.85     12.64 o 
   4   6   2        0.36        2.77      1.36 o 
   5   6   2       76.38       77.85      3.05 o 
   6   6   2       34.21       33.60      2.33 o 
  -8   7   2       11.53       12.07      2.12 o 
  -7   7   2       39.50       44.37      2.45 o 
  -6   7   2       57.75       60.36      3.29 o 
  -5   7   2       70.23       64.89      3.24 o 
  -4   7   2      195.80      196.46      8.05 o 
  -3   7   2       54.85       56.16      1.98 o 
  -2   7   2      424.29      441.05     15.09 o 
  -1   7   2      106.95      114.95      3.85 o 
   0   7   2      124.07      126.24      3.64 o 
   1   7   2      121.71      111.22      3.96 o 
   2   7   2      117.76      110.99      4.79 o 
   3   7   2        5.97        5.53      1.38 o 
   4   7   2       59.22       57.24      2.45 o 
   5   7   2       12.19        7.41      1.86 o 
  -7   8   2       22.59       20.96      2.26 o 
  -6   8   2       10.45        9.08      1.79 o 
  -5   8   2        2.70        2.51      1.45 o 
  -4   8   2       40.20       38.31      2.08 o 
  -3   8   2       82.84       89.79      4.34 o 
  -2   8   2       10.58        9.59      1.48 o 
  -1   8   2      240.95      247.56      6.95 o 
   0   8   2        9.17       10.06      1.07 o 
   1   8   2      436.08      429.72     11.93 o 
   2   8   2        5.26        6.15      1.43 o 
   3   8   2      200.55      198.00     10.08 o 
   4   8   2        0.41        1.95      1.55 o 
  -6   9   2       21.46       19.72      2.15 o 
  -5   9   2       73.70       64.29      3.48 o 
  -4   9   2       22.89       15.47      1.93 o 
  -3   9   2      196.11      206.25      8.89 o 
  -2   9   2        0.28       -1.02      1.38 o 
  -1   9   2      220.22      223.26     16.19 o 
   0   9   2       58.72       56.09      1.72 o 
   1   9   2       68.70       68.16      2.63 o 
   2   9   2       16.61       14.23      1.81 o 
  -3  10   2        0.01        1.22      1.65 o 
  -2  10   2      120.14      123.73      5.15 o 
  -1  10   2        6.24        5.91      1.25 o 
   0  10   2       28.40       25.05      1.55 o 
  -1 -10   3       11.47       12.47      1.35 o 
   0 -10   3       20.02       25.91      1.47 o 
   1 -10   3        7.60        7.18      1.27 o 
   2 -10   3        9.88        7.65      1.77 o 
   3 -10   3       12.71       15.81      1.91 o 
  -4  -9   3        1.33       -0.34      1.72 o 
  -3  -9   3      178.74      163.23      6.91 o 
  -2  -9   3        0.72        0.48      1.43 o 
  -1  -9   3      127.60      136.89      3.67 o 
   0  -9   3       26.93       22.52      1.31 o 
   1  -9   3      138.86      141.56      3.94 o 
   2  -9   3      158.33      161.47      5.94 o 
   3  -9   3      176.06      188.37      7.62 o 
   4  -9   3       17.35       18.53      1.89 o 
   5  -9   3       62.24       56.88      2.76 o 
  -5  -8   3       89.63       86.68      4.82 o 
  -4  -8   3       41.79       42.22      2.36 o 
  -3  -8   3       94.65       85.52      3.05 o 
  -2  -8   3      233.75      241.55     11.13 o 
  -1  -8   3        6.62        9.44      1.05 o 
   0  -8   3      127.02      133.38      3.52 o 
   1  -8   3        9.16        8.69      1.59 o 
   2  -8   3      247.30      251.61      8.79 o 
   3  -8   3       62.19       67.06      2.38 o 
   4  -8   3      379.32      359.07     14.12 o 
   5  -8   3       11.10       13.12      1.83 o 
   6  -8   3       45.27       44.44      2.39 o 
  -6  -7   3      278.78      259.24     11.43 o 
  -5  -7   3        2.21        1.33      1.58 o 
  -4  -7   3      379.65      410.68     16.41 o 
  -3  -7   3        6.45        6.77      1.33 o 
  -2  -7   3        9.16        9.63      1.34 o 
  -1  -7   3       28.06       24.73      1.13 o 
   0  -7   3       25.51       29.61      1.11 o 
   1  -7   3      383.93      380.05     10.72 o 
   2  -7   3      263.69      250.39      9.96 o 
   3  -7   3       93.36       92.89      3.27 o 
   4  -7   3      260.66      244.64     10.57 o 
   5  -7   3      183.27      187.31      7.53 o 
   6  -7   3       85.16       79.71      2.74 o 
   7  -7   3       60.55       57.10      2.67 o 
  -7  -6   3       45.23       43.34      2.51 o 
  -6  -6   3       13.44        8.59      1.64 o 
  -5  -6   3       92.72       95.87      4.10 o 
  -4  -6   3       58.99       61.19      2.22 o 
  -3  -6   3      135.57      132.50      5.34 o 
  -2  -6   3      124.94      126.33      5.69 o 
  -1  -6   3      115.44      106.44      5.67 o 
   0  -6   3     1297.05     1273.28     21.78 o 
   1  -6   3      118.80      119.97      3.23 o 
   2  -6   3      830.10      836.03     25.61 o 
   3  -6   3      508.46      484.74     20.79 o 
   4  -6   3      370.76      352.56     13.12 o 
   5  -6   3       49.93       50.50      2.14 o 
   6  -6   3      129.85      133.27      4.96 o 
   7  -6   3        2.06        1.33      1.62 o 
   8  -6   3       11.03       12.47      2.31 o 
  -8  -5   3       66.15       65.20      3.07 o 
  -7  -5   3        1.46        0.57      1.62 o 
  -6  -5   3       61.87       58.88      2.39 o 
  -5  -5   3        0.08        0.50      1.22 o 
  -4  -5   3       90.84       87.78      3.91 o 
  -3  -5   3      333.59      336.93     11.97 o 
  -2  -5   3      261.62      255.60      9.81 o 
  -1  -5   3      737.48      773.71     15.61 o 
   0  -5   3       51.22       40.47      1.21 o 
   1  -5   3     1114.70     1067.87     27.34 o 
   2  -5   3      124.72      111.75      4.79 o 
   3  -5   3      285.77      280.96     10.05 o 
   4  -5   3      257.28      251.90     10.07 o 
   5  -5   3      181.11      182.36      7.07 o 
   6  -5   3       11.68       14.16      1.48 o 
   7  -5   3       32.43       35.57      2.07 o 
   8  -5   3        0.92        2.03      1.69 o 
  -8  -4   3       45.83       45.09      2.58 o 
  -7  -4   3      129.40      141.31      5.60 o 
  -6  -4   3      168.28      159.14      5.72 o 
  -5  -4   3      262.91      282.89     11.48 o 
  -4  -4   3       26.71       37.84      1.58 o 
  -3  -4   3       98.13       99.11      3.51 o 
  -2  -4   3      482.82      482.64     16.19 o 
  -1  -4   3      776.87      828.26     31.75 o 
   0  -4   3      353.96      396.45     13.50 o 
   1  -4   3      526.84      578.45     15.79 o 
   2  -4   3     1197.90     1215.52     25.37 o 
   3  -4   3      103.11      114.27      3.86 o 
   4  -4   3     1069.15     1125.92     29.10 o 
   5  -4   3      100.57      103.30      4.05 o 
   6  -4   3       76.47       74.45      3.19 o 
   7  -4   3        1.44       -0.12      1.40 o 
   8  -4   3      152.47      156.55      6.82 o 
   9  -4   3       23.32       24.77      2.31 o 
  -9  -3   3       13.15       12.61      2.14 o 
  -8  -3   3      109.63      105.33      4.81 o 
  -7  -3   3       20.30       19.38      1.83 o 
  -6  -3   3      185.50      184.54      8.15 o 
  -5  -3   3       49.23       48.89      1.81 o 
  -4  -3   3     1448.99     1456.84     31.15 o 
  -3  -3   3      410.31      426.35     15.55 o 
  -2  -3   3     2382.44     2387.17     31.86 o 
  -1  -3   3     1479.09     1509.62     18.61 o 
   0  -3   3    10503.25    10857.34    118.18 o 
   1  -3   3      317.03      353.53      9.74 o 
   2  -3   3     3185.16     3246.36     36.42 o 
   3  -3   3        2.24        5.46      0.86 o 
   4  -3   3     1349.02     1352.19     30.27 o 
   5  -3   3       32.29       32.88      1.58 o 
   6  -3   3      153.29      138.30      6.53 o 
   7  -3   3       50.11       49.69      2.86 o 
   8  -3   3       12.18       14.35      1.89 o 
   9  -3   3        3.00        5.91      1.93 o 
  -9  -2   3        3.55        2.38      1.86 o 
  -8  -2   3      187.52      173.22      7.79 o 
  -7  -2   3        1.25        0.21      1.34 o 
  -6  -2   3      777.96      780.06     26.60 o 
  -5  -2   3      438.52      460.80     18.96 o 
  -4  -2   3       64.30       75.13      2.33 o 
  -3  -2   3      575.56      560.11     16.42 o 
  -2  -2   3      398.94      458.23     12.88 o 
  -1  -2   3      600.63      585.38      9.68 o 
   0  -2   3     1396.89     1503.81     32.58 o 
   1  -2   3     1944.00     1979.70     32.30 o 
   2  -2   3      240.01      280.06     10.82 o 
   3  -2   3      760.41      801.35     19.92 o 
   4  -2   3      706.79      697.24     21.34 o 
   5  -2   3      211.75      202.66      6.96 o 
   6  -2   3      262.78      244.51     10.55 o 
   7  -2   3      172.73      182.59      7.38 o 
   8  -2   3      117.96      120.53      4.72 o 
   9  -2   3       42.39       47.61      2.65 o 
  -9  -1   3      122.23      125.84      5.51 o 
  -8  -1   3        0.87        4.00      1.52 o 
  -7  -1   3      302.80      291.04     11.84 o 
  -6  -1   3        4.48        5.29      1.21 o 
  -5  -1   3      329.32      297.72     10.61 o 
  -4  -1   3        9.97       10.02      0.93 o 
  -3  -1   3      432.04      441.64     13.66 o 
  -2  -1   3     1055.76      977.87     17.32 o 
  -1  -1   3      581.41      650.85      9.38 o 
   0  -1   3      337.59      332.13      6.86 o 
   1  -1   3      997.82     1005.44     12.19 o 
   2  -1   3     1892.72     1874.04     25.91 o 
   3  -1   3      456.30      453.00     14.37 o 
   4  -1   3      972.48      948.98     24.29 o 
   5  -1   3      880.85      848.94     25.79 o 
   6  -1   3      241.99      236.55      9.69 o 
   7  -1   3      317.10      346.16     14.48 o 
   8  -1   3      108.41      102.85      6.01 o 
   9  -1   3      103.78      110.44      4.98 o 
 -10   0   3        3.41        3.70      1.86 o 
  -9   0   3       13.46       11.18      1.79 o 
  -8   0   3        9.20        9.58      1.57 o 
  -7   0   3      273.88      287.12     10.67 o 
  -6   0   3      134.44      133.46      5.27 o 
  -5   0   3     1326.46     1336.74     28.66 o 
  -4   0   3      461.61      496.93     15.85 o 
  -3   0   3     2278.94     2209.21     28.35 o 
  -2   0   3     2548.66     2587.65     27.23 o 
  -1   0   3    10786.00    10898.39     42.24 o 
   0   0   3     5025.13     4745.49     24.29 o 
   1   0   3      338.99      338.38      8.30 o 
   2   0   3     3253.50     3316.54     34.17 o 
   3   0   3      775.83      785.81     19.46 o 
   4   0   3      686.78      719.44     20.41 o 
   5   0   3       33.49       37.02      2.20 o 
   6   0   3       87.76       74.84      2.19 o 
   7   0   3       15.37       11.83      1.55 o 
   8   0   3       15.42       13.93      2.02 o 
   9   0   3        7.47        5.98      2.03 o 
 -10   1   3       11.26        9.61      2.02 o 
  -9   1   3       17.51       22.22      2.03 o 
  -8   1   3       19.97       20.43      1.77 o 
  -7   1   3       37.74       39.56      1.83 o 
  -6   1   3       12.13       14.02      1.22 o 
  -5   1   3      440.94      453.87     17.47 o 
  -4   1   3      441.08      446.88     15.57 o 
  -3   1   3       59.22       59.65      2.41 o 
  -2   1   3     2021.20     2028.44     24.99 o 
  -1   1   3      778.91      840.37     11.05 o 
   0   1   3     2187.07     2190.81     17.35 o 
   1   1   3     1754.24     1816.82     27.38 o 
   2   1   3     2426.96     2351.14     30.34 o 
   3   1   3       99.27      100.91      4.33 o 
   4   1   3      877.93      774.02     22.46 o 
   5   1   3       45.30       44.96      1.72 o 
   6   1   3      346.46      323.10     12.60 o 
   7   1   3        6.69        4.44      1.53 o 
   8   1   3       86.93       98.86      4.08 o 
 -10   2   3       34.71       36.43      2.53 o 
  -9   2   3       13.76       10.11      1.88 o 
  -8   2   3      143.28      151.47      5.82 o 
  -7   2   3       35.92       31.06      1.79 o 
  -6   2   3      445.12      422.61     19.20 o 
  -5   2   3      203.74      217.36      8.60 o 
  -4   2   3      338.48      335.59     14.72 o 
  -3   2   3      109.27      126.96      5.36 o 
  -2   2   3     2754.93     2688.29     31.32 o 
  -1   2   3     1679.86     1772.43     23.70 o 
   0   2   3     1093.24     1070.52     15.24 o 
   1   2   3     3251.01     3255.09     43.79 o 
   2   2   3      572.54      538.87     16.50 o 
   3   2   3      453.71      435.76     16.47 o 
   4   2   3       21.46       18.40      1.26 o 
   5   2   3      298.48      299.17     11.59 o 
   6   2   3        0.15       -0.14      1.24 o 
   7   2   3      267.48      259.77     11.34 o 
   8   2   3       22.42       19.45      2.17 o 
  -9   3   3       68.12       60.89      3.31 o 
  -8   3   3        0.32        1.29      1.43 o 
  -7   3   3      534.61      510.28     24.62 o 
  -6   3   3        1.87        0.14      1.12 o 
  -5   3   3      985.67      962.40     26.24 o 
  -4   3   3        4.35        4.67      0.93 o 
  -3   3   3     3997.84     3956.27     43.50 o 
  -2   3   3       17.19       26.20      1.05 o 
  -1   3   3     5157.16     5132.47     63.42 o 
   0   3   3       85.10       79.25      2.83 o 
   1   3   3     2081.53     2088.26     22.55 o 
   2   3   3       40.36       46.13      1.65 o 
   3   3   3      572.22      601.10     20.18 o 
   4   3   3       19.77       21.17      1.41 o 
   5   3   3       48.75       50.87      2.08 o 
   6   3   3       73.19       76.33      2.95 o 
   7   3   3       33.32       34.45      2.38 o 
   8   3   3        7.95        8.23      1.96 o 
  -9   4   3      100.61       96.32      3.32 o 
  -8   4   3        1.39        1.41      1.58 o 
  -7   4   3      247.39      244.41      9.91 o 
  -6   4   3       50.79       48.92      1.91 o 
  -5   4   3      365.93      352.76     12.63 o 
  -4   4   3       21.49       19.84      1.31 o 
  -3   4   3        3.43        3.63      0.90 o 
  -2   4   3      404.66      384.62     14.91 o 
  -1   4   3      252.53      236.21      6.94 o 
   0   4   3      101.73       85.97      2.64 o 
   1   4   3       41.79       33.91      1.06 o 
   2   4   3      319.47      274.87      9.80 o 
   3   4   3      910.84      891.45     27.48 o 
   4   4   3      292.04      273.90     11.33 o 
   5   4   3      578.51      631.12     27.78 o 
   6   4   3      180.37      173.63      7.67 o 
   7   4   3       85.31       84.05      3.93 o 
  -9   5   3        0.07       -0.74      1.76 o 
  -8   5   3       62.01       54.31      3.07 o 
  -7   5   3       43.48       41.94      2.19 o 
  -6   5   3        7.27        6.29      1.33 o 
  -5   5   3      258.45      285.18     11.08 o 
  -4   5   3      285.16      293.35     10.33 o 
  -3   5   3      598.29      634.90     21.79 o 
  -2   5   3       90.26       89.18      3.34 o 
  -1   5   3      800.32      755.76     16.04 o 
   0   5   3      117.24      115.11      3.05 o 
   1   5   3      977.87      989.70     21.81 o 
   2   5   3      120.36      123.23      6.19 o 
   3   5   3       30.62       32.12      1.65 o 
   4   5   3       51.60       47.35      2.05 o 
   5   5   3       78.87       78.50      3.82 o 
   6   5   3       79.37       80.67      3.48 o 
   7   5   3       44.22       35.46      2.55 o 
  -8   6   3       43.24       46.68      2.88 o 
  -7   6   3       29.63       34.62      2.34 o 
  -6   6   3       77.67       85.55      4.51 o 
  -5   6   3      119.49      125.29      4.91 o 
  -4   6   3      598.21      628.76     25.15 o 
  -3   6   3      636.23      686.71     25.36 o 
  -2   6   3      270.42      263.46     10.90 o 
  -1   6   3      581.06      561.78     16.05 o 
   0   6   3      152.63      156.23      4.41 o 
   1   6   3      297.72      279.99      7.71 o 
   2   6   3      114.72      114.06      4.72 o 
   3   6   3       94.66       92.06      5.12 o 
   4   6   3       78.80       76.78      3.34 o 
   5   6   3        0.26        0.57      1.52 o 
   6   6   3        5.48        2.95      1.69 o 
  -8   7   3       20.82       19.38      2.24 o 
  -7   7   3        0.01       -1.57      1.62 o 
  -6   7   3       22.42       23.01      1.86 o 
  -5   7   3        7.79        6.68      1.50 o 
  -4   7   3        3.70        4.60      1.36 o 
  -3   7   3      274.63      282.77     10.74 o 
  -2   7   3        1.86        3.07      1.17 o 
  -1   7   3      220.74      225.75      5.96 o 
   0   7   3       24.87       26.68      1.16 o 
   1   7   3      443.47      455.64     18.52 o 
   2   7   3       68.06       61.76      2.29 o 
   3   7   3      279.60      312.31     12.00 o 
   4   7   3        0.13        1.53      1.50 o 
   5   7   3      165.21      180.81      8.80 o 
  -7   8   3       55.23       57.51      2.88 o 
  -6   8   3        9.37        7.63      1.74 o 
  -5   8   3      227.93      209.70     10.03 o 
  -4   8   3        0.46        1.67      1.48 o 
  -3   8   3      231.68      234.13      9.88 o 
  -2   8   3       48.05       46.44      2.12 o 
  -1   8   3      318.16      318.41      9.06 o 
   0   8   3       91.29       90.78      2.98 o 
   1   8   3       70.85       71.27      2.03 o 
   2   8   3       73.81       63.05      2.53 o 
   3   8   3       11.60       12.31      1.81 o 
  -5   9   3       20.80       25.34      2.07 o 
  -4   9   3      183.64      179.27      8.70 o 
  -3   9   3       16.69       20.06      1.89 o 
  -2   9   3       28.57       28.40      2.03 o 
  -1   9   3        0.18       -0.15      0.96 o 
   0   9   3       29.11       31.16      2.70 o 
   1   9   3        4.90        3.34      1.16 o 
   2   9   3       23.81       22.41      2.10 o 
  -1 -10   4       81.04       77.74      2.42 o 
   0 -10   4        1.72        1.51      1.10 o 
   1 -10   4      125.05      126.84      7.72 o 
   2 -10   4        6.55        6.72      1.79 o 
   3 -10   4       35.48       36.62      2.46 o 
  -4  -9   4      151.84      167.09      9.11 o 
  -3  -9   4        2.03        2.15      1.60 o 
  -2  -9   4      153.39      148.71      4.89 o 
  -1  -9   4        1.68        1.27      2.69 o 
   0  -9   4      188.12      194.30      9.21 o 
   1  -9   4       20.70       19.35      1.33 o 
   2  -9   4      150.94      161.34      6.10 o 
   3  -9   4       10.86       10.87      1.72 o 
   4  -9   4       65.96       66.89      2.82 o 
   5  -9   4       10.43       14.69      2.02 o 
  -5  -8   4       17.18       19.96      2.12 o 
  -4  -8   4       74.47       85.49      3.01 o 
  -3  -8   4       48.07       45.73      3.12 o 
  -2  -8   4       64.57       72.43      3.45 o 
  -1  -8   4       10.07       10.52      1.49 o 
   0  -8   4       27.48       31.57      1.28 o 
   1  -8   4      147.08      142.51      4.59 o 
   2  -8   4       90.00       80.97      3.84 o 
   3  -8   4      101.59       99.40      4.10 o 
   4  -8   4       55.51       53.45      3.46 o 
   5  -8   4      101.73      102.35      4.91 o 
   6  -8   4       37.21       33.88      2.29 o 
  -6  -7   4       68.91       59.34      2.77 o 
  -5  -7   4       45.85       43.39      2.41 o 
  -4  -7   4       29.53       30.31      2.03 o 
  -3  -7   4      114.16      108.21      5.01 o 
  -2  -7   4      352.32      342.65     11.98 o 
  -1  -7   4      132.80      128.39      4.19 o 
   0  -7   4      778.55      780.87     19.65 o 
   1  -7   4        2.02        1.01      0.82 o 
   2  -7   4      294.77      331.52     12.31 o 
   3  -7   4       90.03       81.43      3.07 o 
   4  -7   4      355.31      340.47     13.17 o 
   5  -7   4        0.06       -1.45      1.45 o 
   6  -7   4       79.38       77.35      2.81 o 
   7  -7   4        0.62        0.31      1.71 o 
  -7  -6   4        7.94        4.72      1.88 o 
  -6  -6   4       71.91       74.12      2.67 o 
  -5  -6   4       12.44       13.06      1.69 o 
  -4  -6   4      447.20      457.25     16.26 o 
  -3  -6   4       86.80       86.84      3.50 o 
  -2  -6   4       36.82       37.27      1.64 o 
  -1  -6   4      124.56      119.80      3.48 o 
   0  -6   4      251.02      250.07      6.92 o 
   1  -6   4      256.41      263.27     12.01 o 
   2  -6   4      238.39      218.22      9.19 o 
   3  -6   4      331.76      320.51     11.50 o 
   4  -6   4       27.48       24.34      1.65 o 
   5  -6   4      115.98      119.41      5.08 o 
   6  -6   4        0.68        0.45      1.48 o 
   7  -6   4       91.59       87.91      4.41 o 
  -8  -5   4        0.56        0.76      1.95 o 
  -7  -5   4      150.19      159.53      7.63 o 
  -6  -5   4       46.05       42.08      2.17 o 
  -5  -5   4      381.23      378.09     14.23 o 
  -4  -5   4       14.57       13.81      1.41 o 
  -3  -5   4      346.95      386.88     18.37 o 
  -2  -5   4        0.53        2.89      0.96 o 
  -1  -5   4       96.21       99.07      2.57 o 
   0  -5   4      365.73      385.47     11.30 o 
   1  -5   4        1.62        1.00      0.65 o 
   2  -5   4      310.79      310.20     10.69 o 
   3  -5   4      106.85       96.16      3.20 o 
   4  -5   4      311.17      314.70     12.47 o 
   5  -5   4      158.69      151.69      5.91 o 
   6  -5   4       82.37       82.40      2.52 o 
   7  -5   4       50.39       56.03      2.45 o 
   8  -5   4      152.45      167.28      6.50 o 
  -8  -4   4      108.63      101.76      5.24 o 
  -7  -4   4        0.23        1.24      1.50 o 
  -6  -4   4      396.77      424.35     15.50 o 
  -5  -4   4        7.10        9.32      1.40 o 
  -4  -4   4      844.88      865.04     26.96 o 
  -3  -4   4      186.96      185.84      7.89 o 
  -2  -4   4     4158.54     4136.45     48.70 o 
  -1  -4   4       20.58       16.78      0.74 o 
   0  -4   4     5536.89     5635.46     38.27 o 
   1  -4   4      337.81      365.39     16.20 o 
   2  -4   4     1657.23     1653.85     31.49 o 
   3  -4   4        6.25        6.85      1.09 o 
   4  -4   4      535.38      545.08     21.04 o 
   5  -4   4       94.48       93.69      3.45 o 
   6  -4   4       54.30       51.66      2.70 o 
   7  -4   4       44.22       43.25      2.19 o 
   8  -4   4       53.77       59.15      2.74 o 
  -9  -3   4       10.92        8.53      2.05 o 
  -8  -3   4       81.19       78.67      3.26 o 
  -7  -3   4       14.90       16.95      1.77 o 
  -6  -3   4      250.94      267.72     10.26 o 
  -5  -3   4      277.60      273.55     10.45 o 
  -4  -3   4       10.15        9.54      1.14 o 
  -3  -3   4      182.35      181.43      6.67 o 
  -2  -3   4      184.22      191.53      7.17 o 
  -1  -3   4     1456.56     1487.76     18.47 o 
   0  -3   4      143.58      154.06      5.75 o 
   1  -3   4      172.62      144.25      3.77 o 
   2  -3   4        1.68        5.49      0.81 o 
   3  -3   4      943.97      980.41     24.34 o 
   4  -3   4      795.37      796.77     25.09 o 
   5  -3   4       57.35       62.31      2.46 o 
   6  -3   4      208.53      203.87      8.29 o 
   7  -3   4      117.38      117.03      5.46 o 
   8  -3   4       27.07       28.85      2.24 o 
  -9  -2   4      188.82      198.45      8.22 o 
  -8  -2   4        0.37        2.10      1.53 o 
  -7  -2   4      320.14      300.88     12.05 o 
  -6  -2   4       10.92       15.26      1.45 o 
  -5  -2   4      262.03      261.58      9.22 o 
  -4  -2   4       83.43       73.19      3.29 o 
  -3  -2   4      821.44      856.49     20.38 o 
  -2  -2   4      753.05      756.33     18.05 o 
  -1  -2   4       54.00       50.01      1.40 o 
   0  -2   4     1502.08     1558.63     52.17 o 
   1  -2   4      544.59      542.42     10.83 o 
   2  -2   4     1232.77     1226.86     23.86 o 
   3  -2   4     1389.71     1454.78     27.71 o 
   4  -2   4      595.19      630.25     21.65 o 
   5  -2   4      571.76      597.82     23.54 o 
   6  -2   4      432.00      426.42     14.99 o 
   7  -2   4      317.38      331.58     12.21 o 
   8  -2   4      153.34      171.40      7.81 o 
  -9  -1   4       48.31       51.42      2.65 o 
  -8  -1   4        5.74        2.91      1.52 o 
  -7  -1   4       63.22       64.80      3.24 o 
  -6  -1   4       83.99       85.57      2.83 o 
  -5  -1   4      944.32      912.43     25.66 o 
  -4  -1   4      389.40      421.07     15.94 o 
  -3  -1   4     2395.28     2402.00     32.47 o 
  -2  -1   4     2656.77     2707.14     31.08 o 
  -1  -1   4      690.92      637.00     10.65 o 
   0  -1   4     2500.12     2553.86     28.57 o 
   1  -1   4      542.34      481.04      9.77 o 
   2  -1   4      892.41      927.75     20.79 o 
   3  -1   4      763.49      754.26     20.42 o 
   4  -1   4       79.77       90.91      3.82 o 
   5  -1   4       50.89       51.11      2.46 o 
   6  -1   4       43.67       40.10      1.86 o 
   7  -1   4        7.40        9.59      1.58 o 
   8  -1   4       25.04       30.74      2.24 o 
 -10   0   4        3.68        5.44      1.93 o 
  -9   0   4       26.18       28.87      2.17 o 
  -8   0   4        2.53        3.94      1.46 o 
  -7   0   4      256.97      258.76     10.39 o 
  -6   0   4       18.62       20.81      1.43 o 
  -5   0   4      420.68      409.79     17.79 o 
  -4   0   4      375.78      396.54     15.36 o 
  -3   0   4      705.81      681.23     17.90 o 
  -2   0   4      792.34      745.17     16.69 o 
  -1   0   4      307.61      304.72      7.67 o 
   0   0   4      208.61      171.57      4.16 o 
   1   0   4       25.17       30.03      0.68 o 
   2   0   4     1118.22     1070.03     22.07 o 
   3   0   4      421.80      451.14     16.24 o 
   4   0   4     1185.25     1200.11     28.72 o 
   5   0   4       34.45       30.83      1.60 o 
   6   0   4      511.95      518.48     22.96 o 
   7   0   4       27.54       27.59      1.91 o 
   8   0   4       37.83       44.61      2.50 o 
 -10   1   4       28.96       35.22      2.51 o 
  -9   1   4       18.71       19.32      2.00 o 
  -8   1   4       74.12       75.12      3.70 o 
  -7   1   4        2.41        3.51      1.31 o 
  -6   1   4      640.52      599.15     22.70 o 
  -5   1   4      150.92      163.03      6.00 o 
  -4   1   4      288.28      291.54     13.85 o 
  -3   1   4       10.23        9.80      0.88 o 
  -2   1   4     1422.72     1421.24     22.82 o 
  -1   1   4      784.15      753.78     11.89 o 
   0   1   4      122.15      102.24      2.64 o 
   1   1   4     1251.64     1206.51     15.80 o 
   2   1   4        4.80        8.73      0.83 o 
   3   1   4      485.79      443.27     17.00 o 
   4   1   4       21.26       22.29      1.36 o 
   5   1   4      458.51      436.54     21.41 o 
   6   1   4        6.07        6.92      1.43 o 
   7   1   4      203.79      189.22      8.98 o 
   8   1   4       22.75       22.20      2.15 o 
 -10   2   4        0.52       -0.33      1.88 o 
  -9   2   4       95.34       95.90      3.39 o 
  -8   2   4        0.17       -0.28      1.38 o 
  -7   2   4      338.20      332.48     13.24 o 
  -6   2   4       74.30       65.96      2.76 o 
  -5   2   4     1933.14     1870.48     36.26 o 
  -4   2   4       68.50       66.53      2.46 o 
  -3   2   4     6635.78     6421.70     56.06 o 
  -2   2   4      586.00      576.65     16.14 o 
  -1   2   4     2260.70     2221.39     21.59 o 
   0   2   4       62.45       72.25      1.70 o 
   1   2   4     2441.16     2471.03     24.25 o 
   2   2   4      405.48      408.68     15.46 o 
   3   2   4      902.29      865.29     24.69 o 
   4   2   4       61.45       67.20      2.89 o 
   5   2   4        0.59        4.06      1.26 o 
   6   2   4       42.48       37.86      2.05 o 
   7   2   4       41.02       41.72      2.34 o 
   8   2   4        7.16        5.17      1.95 o 
  -9   3   4       84.49       85.75      4.48 o 
  -8   3   4        2.64        2.64      1.58 o 
  -7   3   4      334.18      304.50     11.95 o 
  -6   3   4        1.29        0.26      1.19 o 
  -5   3   4       83.52       82.61      4.15 o 
  -4   3   4       11.93        8.28      1.07 o 
  -3   3   4        9.35       14.26      1.03 o 
  -2   3   4       36.93       44.37      1.50 o 
  -1   3   4      188.80      179.79      4.77 o 
   0   3   4      206.28      197.42      5.01 o 
   1   3   4     1156.32     1146.83     17.82 o 
   2   3   4      663.30      632.74     20.43 o 
   3   3   4     1509.56     1475.49     33.11 o 
   4   3   4      630.04      586.68     24.13 o 
   5   3   4      316.43      327.89     12.26 o 
   6   3   4      209.95      195.75      7.27 o 
   7   3   4      144.41      146.31      7.63 o 
  -9   4   4        1.35        0.45      1.72 o 
  -8   4   4       49.26       49.31      2.41 o 
  -7   4   4      156.45      165.19      6.86 o 
  -6   4   4      136.95      124.37      5.10 o 
  -5   4   4      158.51      153.60      7.19 o 
  -4   4   4       38.89       44.29      2.08 o 
  -3   4   4      679.85      652.38     22.21 o 
  -2   4   4       16.86       17.17      1.14 o 
  -1   4   4      662.03      662.72     14.47 o 
   0   4   4       88.79       89.80      2.41 o 
   1   4   4     1106.61     1074.48     19.20 o 
   2   4   4      347.68      344.91     11.97 o 
   3   4   4      109.94      112.44      4.50 o 
   4   4   4       97.72       91.45      3.03 o 
   5   4   4      264.19      263.53      9.86 o 
   6   4   4       86.36       85.98      2.89 o 
   7   4   4       30.38       26.30      2.27 o 
  -9   5   4        7.39        6.63      1.98 o 
  -8   5   4       50.89       47.35      2.51 o 
  -7   5   4       31.19       29.38      2.07 o 
  -6   5   4      202.67      196.97      8.08 o 
  -5   5   4      579.92      602.13     25.06 o 
  -4   5   4      194.59      193.63      6.50 o 
  -3   5   4      853.27      834.01     26.73 o 
  -2   5   4      467.55      461.16     19.58 o 
  -1   5   4      602.43      548.71     22.44 o 
   0   5   4      340.90      343.17     12.08 o 
   1   5   4      211.07      201.31      5.87 o 
   2   5   4       83.79       92.86      3.84 o 
   3   5   4      144.63      144.00      6.15 o 
   4   5   4       53.40       49.30      2.58 o 
   5   5   4       49.89       51.42      3.10 o 
   6   5   4        1.15        1.74      1.46 o 
  -8   6   4       40.19       39.81      2.46 o 
  -7   6   4        3.64        2.77      1.72 o 
  -6   6   4        3.77        1.57      1.38 o 
  -5   6   4       86.14       89.75      4.58 o 
  -4   6   4        1.57        2.45      1.27 o 
  -3   6   4      140.00      152.65      6.22 o 
  -2   6   4       82.88       80.12      3.38 o 
  -1   6   4      196.99      192.28      6.01 o 
   0   6   4       13.37       12.34      0.95 o 
   1   6   4      620.04      656.91     35.53 o 
   2   6   4       45.21       44.22      1.95 o 
   3   6   4      429.52      438.17     16.25 o 
   4   6   4        6.25        3.74      1.48 o 
   5   6   4      115.10      119.78      5.63 o 
  -7   7   4       79.23       83.24      3.07 o 
  -6   7   4        0.64        1.72      1.50 o 
  -5   7   4      220.24      232.76     10.06 o 
  -4   7   4       76.89       73.90      3.03 o 
  -3   7   4      374.20      375.12     14.10 o 
  -2   7   4      153.67      142.67      5.81 o 
  -1   7   4      250.86      249.91      7.21 o 
   0   7   4      200.97      206.73      6.35 o 
   1   7   4       32.88       38.45      1.77 o 
   2   7   4       95.15       91.77      4.57 o 
   3   7   4        4.62        3.08      1.53 o 
   4   7   4       90.79       83.91      3.24 o 
  -6   8   4       93.27       97.21      3.82 o 
  -5   8   4       31.76       35.74      2.19 o 
  -4   8   4      105.71      111.81      4.31 o 
  -3   8   4        1.06        1.43      1.41 o 
  -2   8   4       71.36       81.12      3.14 o 
  -1   8   4        3.80        1.41      0.97 o 
   0   8   4       91.18       98.79      2.87 o 
   1   8   4       43.14       39.34      1.53 o 
   2   8   4       17.90       17.48      1.81 o 
   3   8   4       40.60       40.41      2.51 o 
  -4   9   4        7.53        6.77      1.76 o 
  -3   9   4        0.72        1.89      1.53 o 
  -2   9   4       29.93       26.01      2.14 o 
  -1   9   4       42.03       51.28      1.85 o 
   0   9   4      157.82      150.86      4.90 o 
   1   9   4       81.94       87.37      2.54 o 
   0 -10   5      143.98      141.86      4.84 o 
   1 -10   5        7.44        6.10      1.27 o 
  -3  -9   5       44.32       43.11      2.53 o 
  -2  -9   5       14.52       16.84      1.96 o 
  -1  -9   5       70.89       70.37      1.88 o 
   0  -9   5        0.56        2.86      1.04 o 
   1  -9   5       47.35       43.48      1.59 o 
   2  -9   5        6.53        6.73      1.76 o 
   3  -9   5       43.98       43.15      2.31 o 
   4  -9   5       10.40       11.54      1.89 o 
  -5  -8   5        4.18        5.60      1.88 o 
  -4  -8   5      129.73      129.65      6.84 o 
  -3  -8   5       31.04       27.42      2.08 o 
  -2  -8   5      335.22      335.17     12.46 o 
  -1  -8   5       81.34       80.58      3.07 o 
   0  -8   5      457.81      451.28     11.50 o 
   1  -8   5       22.51       23.91      1.25 o 
   2  -8   5      201.49      201.38      9.03 o 
   3  -8   5        5.66        7.18      1.50 o 
   4  -8   5      172.61      175.36      8.49 o 
   5  -8   5        6.43        7.94      1.74 o 
  -6  -7   5       27.34       27.23      2.27 o 
  -5  -7   5        7.55        9.23      1.76 o 
  -4  -7   5      112.85      115.60      4.48 o 
  -3  -7   5      200.00      210.54      7.77 o 
  -2  -7   5       36.00       36.67      1.88 o 
  -1  -7   5       71.18       76.95      4.09 o 
   0  -7   5      224.63      212.33      6.20 o 
   1  -7   5      169.28      169.54      4.98 o 
   2  -7   5      106.82       95.26      2.96 o 
   3  -7   5      196.35      184.45      7.65 o 
   4  -7   5        2.70        2.41      1.46 o 
   5  -7   5      155.87      164.67      8.27 o 
   6  -7   5        2.77        3.74      1.60 o 
  -7  -6   5       89.50       95.49      3.34 o 
  -6  -6   5        0.76        1.64      1.50 o 
  -5  -6   5      240.34      246.72     10.57 o 
  -4  -6   5        6.18        5.13      1.46 o 
  -3  -6   5       42.10       45.42      1.95 o 
  -2  -6   5       14.89       17.41      1.38 o 
  -1  -6   5       94.22      103.67      3.57 o 
   0  -6   5      366.44      358.11      8.76 o 
   1  -6   5      162.79      151.68     15.23 o 
   2  -6   5      162.11      172.51      7.62 o 
   3  -6   5       77.60       75.06      2.26 o 
   4  -6   5      210.50      225.10      9.29 o 
   5  -6   5       79.39       77.83      2.58 o 
   6  -6   5      336.47      328.25     12.91 o 
   7  -6   5        2.64        1.58      1.65 o 
  -8  -5   5       52.28       53.22      2.88 o 
  -7  -5   5        2.14        5.79      1.74 o 
  -6  -5   5      248.16      243.02     11.13 o 
  -5  -5   5       16.47       16.43      1.65 o 
  -4  -5   5      914.58      958.42     31.26 o 
  -3  -5   5       10.17        7.99      1.29 o 
  -2  -5   5     1831.97     1831.90     36.99 o 
  -1  -5   5      130.08      138.83      4.05 o 
   0  -5   5      902.45      859.19     17.66 o 
   1  -5   5      169.79      170.23      4.67 o 
   2  -5   5      542.51      528.05     21.38 o 
   3  -5   5      210.00      213.59      8.57 o 
   4  -5   5      101.65      102.18      3.57 o 
   5  -5   5       49.13       49.13      2.15 o 
   6  -5   5       10.09       11.11      1.72 o 
   7  -5   5       36.83       34.05      2.26 o 
  -8  -4   5       14.70       11.33      2.05 o 
  -7  -4   5       43.37       47.51      2.33 o 
  -6  -4   5       56.29       60.36      3.12 o 
  -5  -4   5      217.87      226.84      9.76 o 
  -4  -4   5        2.86        2.89      1.15 o 
  -3  -4   5      596.95      598.15     21.93 o 
  -2  -4   5       24.18       21.81      1.27 o 
  -1  -4   5      952.77      933.57     21.60 o 
   0  -4   5       38.09       34.82      1.55 o 
   1  -4   5      362.63      333.81     15.83 o 
   2  -4   5      160.39      175.51      6.65 o 
   3  -4   5      791.06      781.24     25.22 o 
   4  -4   5      870.88      838.95     28.63 o 
   5  -4   5      108.03      116.10      4.70 o 
   6  -4   5      133.64      141.64      6.01 o 
   7  -4   5       19.36       20.81      1.98 o 
   8  -4   5       92.84      102.86      4.75 o 
  -9  -3   5       56.74       59.46      2.98 o 
  -8  -3   5        4.94        6.98      1.77 o 
  -7  -3   5      199.58      199.70      7.98 o 
  -6  -3   5       61.09       63.51      2.57 o 
  -5  -3   5      132.65      133.83      5.86 o 
  -4  -3   5      108.36      108.34      3.53 o 
  -3  -3   5        6.14        7.65      1.02 o 
  -2  -3   5      324.01      332.79     14.37 o 
  -1  -3   5       81.51       76.51      2.06 o 
   0  -3   5     1521.37     1553.81     26.84 o 
   1  -3   5      213.07      232.15      9.74 o 
   2  -3   5      757.16      780.68     21.41 o 
   3  -3   5      901.90      976.15     25.81 o 
   4  -3   5      189.71      203.77      8.01 o 
   5  -3   5      106.76      104.56      3.84 o 
   6  -3   5      518.84      531.50     24.82 o 
   7  -3   5      116.13      117.13      6.56 o 
   8  -3   5       36.58       41.42      2.45 o 
  -9  -2   5       33.89       37.53      2.51 o 
  -8  -2   5        0.69       -0.50      1.65 o 
  -7  -2   5       89.02       94.23      3.60 o 
  -6  -2   5      115.36      114.46      3.17 o 
  -5  -2   5      741.24      776.74     25.34 o 
  -4  -2   5      321.30      348.73     15.54 o 
  -3  -2   5     1857.15     1821.45     32.47 o 
  -2  -2   5     1149.52     1194.75     24.38 o 
  -1  -2   5     2967.20     3002.28     26.55 o 
   0  -2   5      202.82      220.25      6.13 o 
   1  -2   5     2111.71     2007.39     22.21 o 
   2  -2   5      891.39      903.12     22.76 o 
   3  -2   5      792.00      765.79     23.12 o 
   4  -2   5       55.91       50.42      1.76 o 
   5  -2   5      127.30      114.48      4.72 o 
   6  -2   5        4.19        5.87      1.38 o 
   7  -2   5        0.45        0.88      1.52 o 
   8  -2   5        0.62        6.54      1.83 o 
  -9  -1   5       49.84       54.77      2.72 o 
  -8  -1   5       14.90       16.09      1.81 o 
  -7  -1   5      261.70      269.63     11.03 o 
  -6  -1   5       62.66       63.94      2.83 o 
  -5  -1   5      138.05      140.53      5.81 o 
  -4  -1   5       22.79       27.37      1.29 o 
  -3  -1   5      360.03      381.36     14.93 o 
  -2  -1   5      284.76      275.14     12.01 o 
  -1  -1   5      100.34       99.79      5.08 o 
   0  -1   5       90.08       70.25      1.84 o 
   1  -1   5      240.75      262.41     12.18 o 
   2  -1   5     1610.52     1607.33     28.84 o 
   3  -1   5       46.12       47.99      1.53 o 
   4  -1   5      684.43      638.76     23.24 o 
   5  -1   5        4.34        3.96      1.24 o 
   6  -1   5      324.16      328.01     13.12 o 
   7  -1   5       11.83       11.81      1.76 o 
   8  -1   5       49.35       47.28      2.64 o 
  -9   0   5        0.05       -1.60      1.60 o 
  -8   0   5      194.53      189.75      7.72 o 
  -7   0   5        0.00        0.90      1.34 o 
  -6   0   5      337.18      327.21     12.36 o 
  -5   0   5       34.43       34.50      1.53 o 
  -4   0   5      571.46      583.76     19.65 o 
  -3   0   5      165.35      156.50      5.86 o 
  -2   0   5      241.95      252.09      7.97 o 
  -1   0   5      822.82      778.37     13.22 o 
   0   0   5       25.79       19.35      0.72 o 
   1   0   5      475.09      457.19     16.71 o 
   2   0   5      254.25      291.39     13.66 o 
   3   0   5     1868.75     1828.92     34.55 o 
   4   0   5       86.77       88.85      3.43 o 
   5   0   5      486.53      495.39     22.72 o 
   6   0   5       26.63       29.21      1.89 o 
   7   0   5      187.89      181.73      7.77 o 
   8   0   5       39.40       42.70      2.62 o 
  -9   1   5       65.02       62.77      2.98 o 
  -8   1   5       12.96       15.86      1.77 o 
  -7   1   5      545.51      512.96     16.74 o 
  -6   1   5       25.37       24.18      1.58 o 
  -5   1   5     1768.32     1702.21     35.18 o 
  -4   1   5        0.18        3.72      0.95 o 
  -3   1   5     5405.68     5325.50     53.25 o 
  -2   1   5      314.17      354.45     13.08 o 
  -1   1   5     1844.77     1786.65     20.40 o 
   0   1   5       69.67       76.75      2.39 o 
   1   1   5     2575.51     2546.31     25.76 o 
   2   1   5        7.53       11.44      1.02 o 
   3   1   5      137.64      142.27      5.53 o 
   4   1   5       31.69       39.41      1.65 o 
   5   1   5       28.45       23.79      1.72 o 
   6   1   5       28.06       26.04      1.81 o 
   7   1   5       48.34       59.12      2.62 o 
   8   1   5        0.90       -1.72      1.72 o 
  -9   2   5       74.96       73.16      2.88 o 
  -8   2   5        1.02       -0.83      1.43 o 
  -7   2   5      133.42      133.76      4.74 o 
  -6   2   5       76.68       67.77      2.65 o 
  -5   2   5       11.11        9.01      1.21 o 
  -4   2   5       65.03       56.47      2.00 o 
  -3   2   5       90.14       90.27      3.08 o 
  -2   2   5       46.16       40.93      1.29 o 
  -1   2   5      204.70      188.28      4.94 o 
   0   2   5     1134.29     1115.94     22.56 o 
   1   2   5     3126.60     3004.20     56.15 o 
   2   2   5     1265.82     1196.80     28.38 o 
   3   2   5      908.96      860.48     25.56 o 
   4   2   5      277.73      305.64     11.76 o 
   5   2   5      403.06      409.09     14.97 o 
   6   2   5      102.93       97.87      3.51 o 
   7   2   5      107.09      118.68      4.77 o 
  -9   3   5        8.39        7.89      1.89 o 
  -8   3   5       82.71       78.12      3.91 o 
  -7   3   5       75.72       78.88      3.19 o 
  -6   3   5        7.64        7.94      1.36 o 
  -5   3   5       68.93       72.84      2.95 o 
  -4   3   5       32.75       27.30      1.43 o 
  -3   3   5      742.76      718.60     22.26 o 
  -2   3   5       97.61       95.70      3.93 o 
  -1   3   5     1092.24     1082.52     18.06 o 
   0   3   5       95.37       99.83      2.51 o 
   1   3   5      849.32      789.17     23.42 o 
   2   3   5      120.08      111.22      5.13 o 
   3   3   5      858.97      843.73     27.35 o 
   4   3   5        1.25        0.76      1.22 o 
   5   3   5      216.59      205.38      9.65 o 
   6   3   5       93.61       94.28      3.01 o 
   7   3   5       10.01        8.20      1.89 o 
  -9   4   5       15.55       15.60      2.08 o 
  -8   4   5       82.52       80.10      3.24 o 
  -7   4   5      123.02      122.76      3.55 o 
  -6   4   5      157.67      149.00      8.05 o 
  -5   4   5      464.42      406.56     14.89 o 
  -4   4   5      454.26      490.42     21.62 o 
  -3   4   5      337.90      331.23     11.85 o 
  -2   4   5      832.13      884.06     24.77 o 
  -1   4   5      284.00      272.05      7.15 o 
   0   4   5      660.15      729.71     16.09 o 
   1   4   5      202.06      213.25      6.24 o 
   2   4   5       37.60       46.90      1.81 o 
   3   4   5       13.79       11.56      1.40 o 
   4   4   5       20.84       22.17      1.65 o 
   5   4   5       12.65       15.83      1.86 o 
   6   4   5       26.76       31.59      2.15 o 
  -8   5   5       38.58       35.21      2.36 o 
  -7   5   5        0.09        0.79      1.45 o 
  -6   5   5       19.34       18.38      1.65 o 
  -5   5   5        4.14        4.91      1.36 o 
  -4   5   5        3.17        6.01      1.22 o 
  -3   5   5       88.11       92.12      4.03 o 
  -2   5   5       68.85       69.10      2.48 o 
  -1   5   5      281.37      286.31      7.74 o 
   0   5   5       11.01       14.72      0.95 o 
   1   5   5      841.26      793.76     41.04 o 
   2   5   5        7.15        7.99      1.26 o 
   3   5   5      291.70      283.48     11.86 o 
   4   5   5       77.60       83.25      3.63 o 
   5   5   5      151.40      149.69      7.82 o 
  -8   6   5       13.21        6.73      1.91 o 
  -7   6   5       63.78       68.69      2.77 o 
  -6   6   5       37.36       38.63      2.10 o 
  -5   6   5      157.71      158.80      7.36 o 
  -4   6   5      252.64      241.86     10.26 o 
  -3   6   5      278.84      307.50     12.15 o 
  -2   6   5      195.01      195.64      8.20 o 
  -1   6   5      229.37      241.99     15.37 o 
   0   6   5      274.58      272.32      7.45 o 
   1   6   5        2.83        4.53      0.88 o 
   2   6   5       14.84       17.05      1.60 o 
   3   6   5        2.11       -0.34      1.40 o 
   4   6   5       27.60       28.32      2.22 o 
   5   6   5       41.64       43.99      2.60 o 
  -7   7   5       10.77       12.12      1.95 o 
  -6   7   5      137.46      131.85      3.88 o 
  -5   7   5        1.82        2.55      1.53 o 
  -4   7   5      251.58      252.43     10.74 o 
  -3   7   5       23.47       22.41      1.74 o 
  -2   7   5      401.18      417.39     15.92 o 
  -1   7   5        0.60        0.45      0.86 o 
   0   7   5      164.96      176.86      5.45 o 
   1   7   5       11.22        6.65      1.49 o 
   2   7   5       14.13       13.26      1.76 o 
   3   7   5       56.66       55.83      2.64 o 
  -6   8   5        1.77        2.14      1.69 o 
  -5   8   5        3.21        3.17      1.60 o 
  -4   8   5       40.52       39.77      2.26 o 
  -3   8   5        8.26       10.82      1.71 o 
  -2   8   5      103.28      107.07      3.84 o 
  -1   8   5      138.24      137.54      5.39 o 
   0   8   5      127.21      129.31      4.36 o 
   1   8   5       49.70       50.96      2.21 o 
   2   8   5      102.15      108.08      4.12 o 
  -3   9   5       30.79       31.95      2.31 o 
  -2   9   5       85.45       88.37      3.07 o 
  -1   9   5        1.72        3.00      1.64 o 
  -3  -9   6       15.25       16.69      2.02 o 
  -2  -9   6       82.35       80.50      3.48 o 
  -1  -9   6       40.67       38.94      2.01 o 
   0  -9   6      154.56      148.62      8.11 o 
   1  -9   6        8.97        9.46      1.56 o 
   2  -9   6      123.13      116.76      5.00 o 
   3  -9   6       19.74       21.12      2.07 o 
  -5  -8   6       24.65       35.14      2.55 o 
  -4  -8   6       23.42       25.65      2.14 o 
  -3  -8   6       97.06      102.12      3.50 o 
  -2  -8   6       93.49       90.03      3.86 o 
  -1  -8   6      117.83      130.20      3.76 o 
   0  -8   6       38.00       37.47      1.50 o 
   1  -8   6      126.31      129.02      5.42 o 
   2  -8   6        2.31        0.60      1.46 o 
   3  -8   6      138.52      145.00      6.58 o 
   4  -8   6        4.99        8.13      1.72 o 
   5  -8   6       26.03       22.06      2.24 o 
  -6  -7   6        0.12        1.45      1.71 o 
  -5  -7   6       65.11       61.93      3.93 o 
  -4  -7   6        0.25        0.62      1.53 o 
  -3  -7   6        8.54       12.59      1.65 o 
  -2  -7   6        0.88        1.21      1.26 o 
  -1  -7   6       68.50       75.90      2.03 o 
   0  -7   6      134.23      127.83      4.39 o 
   1  -7   6       22.99       16.92      1.17 o 
   2  -7   6      144.48      155.49      6.67 o 
   3  -7   6        6.72        7.04      1.46 o 
   4  -7   6      316.17      287.72     12.19 o 
   5  -7   6        0.40        1.31      1.58 o 
   6  -7   6      102.01      102.09      3.32 o 
  -7  -6   6        4.40        4.58      1.91 o 
  -6  -6   6      102.56      104.57      3.38 o 
  -5  -6   6        1.64        1.93      1.55 o 
  -4  -6   6      490.94      511.02     17.54 o 
  -3  -6   6       32.36       33.33      1.84 o 
  -2  -6   6      326.32      304.28     12.40 o 
  -1  -6   6      461.04      458.81     12.55 o 
   0  -6   6       74.24       83.38      2.23 o 
   1  -6   6      129.19      139.27      3.95 o 
   2  -6   6      187.05      201.47      9.08 o 
   3  -6   6      211.58      195.52      7.81 o 
   4  -6   6        4.13        6.22      1.46 o 
   5  -6   6       55.97       59.51      2.76 o 
   6  -6   6        0.02       -0.29      1.53 o 
  -7  -5   6       33.66       41.51      2.43 o 
  -6  -5   6       49.34       46.37      2.31 o 
  -5  -5   6      285.88      319.11     12.65 o 
  -4  -5   6        1.13        0.62      1.26 o 
  -3  -5   6      320.48      336.02     11.98 o 
  -2  -5   6       52.17       48.83      1.79 o 
  -1  -5   6      347.08      357.52     10.39 o 
   0  -5   6      273.87      263.56     15.25 o 
   1  -5   6      718.25      702.34     17.38 o 
   2  -5   6      591.59      585.95     22.90 o 
   3  -5   6      338.67      305.06     12.33 o 
   4  -5   6      333.44      322.13     11.88 o 
   5  -5   6       50.95       45.84      2.43 o 
   6  -5   6      146.88      149.86      6.34 o 
   7  -5   6       16.25       18.82      2.02 o 
  -7  -4   6       89.44       93.89      3.34 o 
  -6  -4   6       93.16       95.35      2.86 o 
  -5  -4   6       46.88       48.30      2.07 o 
  -4  -4   6       37.62       36.19      2.24 o 
  -3  -4   6        0.43        3.01      1.15 o 
  -2  -4   6      260.71      246.94      9.50 o 
  -1  -4   6       16.78       18.67      0.91 o 
   0  -4   6      151.33      149.91      7.18 o 
   1  -4   6      363.44      358.28     17.33 o 
   2  -4   6      477.57      520.70     20.64 o 
   3  -4   6      316.05      320.97     11.05 o 
   4  -4   6      162.23      176.90      7.77 o 
   5  -4   6       94.77       99.73      4.36 o 
   6  -4   6      107.06      111.70      6.70 o 
   7  -4   6      154.03      159.20      7.18 o 
  -8  -3   6        8.76       10.73      1.86 o 
  -7  -3   6      145.84      149.85      7.81 o 
  -6  -3   6      113.47      103.70      4.24 o 
  -5  -3   6      518.23      532.44     23.48 o 
  -4  -3   6      378.02      380.67     13.30 o 
  -3  -3   6     1168.10     1149.57     28.92 o 
  -2  -3   6      240.63      251.06      8.09 o 
  -1  -3   6     4071.72     4175.82     35.98 o 
   0  -3   6      257.17      251.67      8.49 o 
   1  -3   6      914.09      887.33     17.13 o 
   2  -3   6      520.84      484.03     19.43 o 
   3  -3   6      543.62      533.58     21.33 o 
   4  -3   6       98.01       95.05      3.84 o 
   5  -3   6       57.12       60.07      2.43 o 
   6  -3   6        8.95       11.88      1.69 o 
   7  -3   6       12.75       13.74      1.81 o 
  -9  -2   6       19.15       21.91      2.27 o 
  -8  -2   6        4.82        5.49      1.69 o 
  -7  -2   6      134.40      134.65      6.01 o 
  -6  -2   6       22.60       25.56      1.65 o 
  -5  -2   6       44.84       50.42      2.03 o 
  -4  -2   6       20.14       21.17      1.36 o 
  -3  -2   6       29.88       31.95      1.69 o 
  -2  -2   6      155.53      140.03      5.88 o 
  -1  -2   6      222.67      247.33      7.29 o 
   0  -2   6      852.91      772.19     35.21 o 
   1  -2   6      224.41      252.60      6.47 o 
   2  -2   6     1267.80     1258.56     28.66 o 
   3  -2   6      137.04      133.29      5.07 o 
   4  -2   6      157.42      158.95      7.15 o 
   5  -2   6       15.65       15.31      1.52 o 
   6  -2   6      109.52      117.22      3.84 o 
   7  -2   6        5.30        5.72      1.72 o 
  -9  -1   6        1.98        3.48      1.83 o 
  -8  -1   6      169.61      179.87      5.53 o 
  -7  -1   6        3.25        2.26      1.43 o 
  -6  -1   6      139.77      137.17      3.38 o 
  -5  -1   6        0.69        2.53      1.15 o 
  -4  -1   6      163.63      172.15      6.55 o 
  -3  -1   6      424.65      424.85     16.91 o 
  -2  -1   6       44.44       40.40      1.43 o 
  -1  -1   6      804.71      779.48     15.53 o 
   0  -1   6      140.88      166.78      4.51 o 
   1  -1   6     2189.45     2207.91     24.96 o 
   2  -1   6       23.63       31.07      1.65 o 
   3  -1   6     1085.34     1126.95     29.13 o 
   4  -1   6       60.71       65.15      2.03 o 
   5  -1   6      682.96      720.56     27.45 o 
   6  -1   6       73.76       76.55      2.52 o 
   7  -1   6      248.21      264.39     10.32 o 
  -9   0   6       48.85       47.51      2.53 o 
  -8   0   6        0.51       -1.14      1.53 o 
  -7   0   6      434.98      457.04     15.57 o 
  -6   0   6       15.48       15.41      1.46 o 
  -5   0   6      858.34      856.50     27.10 o 
  -4   0   6       92.56       89.68      4.15 o 
  -3   0   6     1616.62     1601.10     31.81 o 
  -2   0   6      318.05      333.62      9.80 o 
  -1   0   6     2060.48     2045.19     23.48 o 
   0   0   6        2.37        3.57      0.56 o 
   1   0   6      530.34      554.91     28.88 o 
   2   0   6      156.47      182.53      7.31 o 
   3   0   6       32.02       33.59      1.55 o 
   4   0   6       12.54       13.73      1.40 o 
   6   0   6       62.93       60.82      2.33 o 
   7   0   6       48.24       58.96      3.08 o 
  -9   1   6       46.71       47.52      2.55 o 
  -8   1   6       18.08       17.43      1.88 o 
  -7   1   6       42.80       35.67      2.05 o 
  -6   1   6      169.68      175.43      7.29 o 
  -5   1   6        9.63        8.87      1.34 o 
  -4   1   6      322.58      289.90     10.36 o 
  -3   1   6      209.91      212.62      7.45 o 
  -2   1   6      502.45      485.34     17.30 o 
  -1   1   6      900.48      864.92     15.92 o 
   0   1   6     1411.14     1405.30     23.49 o 
   1   1   6     1408.33     1364.13     20.67 o 
   2   1   6      247.32      253.05      9.46 o 
   3   1   6     1352.92     1307.19     32.86 o 
   4   1   6      166.42      168.07      6.46 o 
   5   1   6      643.57      606.07     27.82 o 
   6   1   6       54.17       46.63      3.03 o 
   7   1   6       62.83       70.35      3.36 o 
  -9   2   6        5.93        8.47      1.91 o 
  -8   2   6       26.92       23.68      2.03 o 
  -7   2   6       59.23       59.89      2.33 o 
  -6   2   6       18.81       18.70      1.57 o 
  -5   2   6      101.90      105.23      4.88 o 
  -4   2   6       88.45       89.48      2.39 o 
  -3   2   6      831.31      783.87     23.68 o 
  -2   2   6       12.79       11.23      1.03 o 
  -1   2   6      998.17      909.90     17.23 o 
   0   2   6      120.40      118.08      3.48 o 
   1   2   6     1148.69     1104.32     19.79 o 
   2   2   6       17.36       18.53      1.31 o 
   3   2   6      564.07      593.61     23.90 o 
   4   2   6       66.58       70.27      2.48 o 
   5   2   6      195.04      188.47      8.19 o 
   6   2   6      118.94      118.24      4.13 o 
   7   2   6       19.07       19.39      2.17 o 
  -9   3   6       12.97       13.19      2.05 o 
  -8   3   6      108.09      108.79      4.36 o 
  -7   3   6      106.79      109.47      5.31 o 
  -6   3   6      243.23      226.56      9.60 o 
  -5   3   6      273.83      252.73     10.90 o 
  -4   3   6     1501.28     1483.14     35.51 o 
  -3   3   6      117.88      115.79      5.20 o 
  -2   3   6      563.01      559.64     20.97 o 
  -1   3   6      335.56      337.78     12.00 o 
   0   3   6      458.67      463.76     13.89 o 
   1   3   6       55.97       58.50      3.49 o 
   2   3   6      214.71      203.83      8.89 o 
   3   3   6       21.13       17.40      1.48 o 
   4   3   6        8.80       10.88      1.46 o 
   5   3   6        0.62        1.09      1.40 o 
   6   3   6       22.81       26.61      2.24 o 
  -9   4   6        7.44        5.82      1.91 o 
  -8   4   6       41.97       42.58      2.43 o 
  -7   4   6        1.11       -0.12      1.55 o 
  -6   4   6       42.68       38.98      1.98 o 
  -5   4   6       17.66       15.48      1.52 o 
  -4   4   6       10.94       12.80      1.41 o 
  -3   4   6      106.23      113.16      3.67 o 
  -2   4   6       21.68       18.22      1.38 o 
  -1   4   6      537.02      494.27     14.92 o 
   0   4   6       69.18       71.47      1.71 o 
   1   4   6      919.64      909.95     20.34 o 
   2   4   6      155.70      146.33      5.41 o 
   3   4   6      545.98      562.62     25.14 o 
   4   4   6       18.92       21.41      1.83 o 
   5   4   6      216.47      215.63      9.77 o 
   6   4   6        1.72        4.67      1.76 o 
  -8   5   6       17.83       18.22      2.12 o 
  -7   5   6       51.80       59.39      2.53 o 
  -6   5   6       69.82       69.58      2.50 o 
  -5   5   6      162.24      188.60      9.13 o 
  -4   5   6      104.02      107.07      4.19 o 
  -3   5   6       31.34       34.71      1.72 o 
  -2   5   6      299.30      292.02     10.93 o 
  -1   5   6      110.83      113.43      4.26 o 
   0   5   6      490.31      482.12     20.48 o 
   1   5   6        1.81        2.18      0.84 o 
   2   5   6       80.93       86.67      4.05 o 
   3   5   6        4.44        3.20      1.36 o 
   4   5   6      120.36      117.12      4.79 o 
   5   5   6       33.25       31.11      2.38 o 
  -7   6   6       11.30       13.92      1.93 o 
  -6   6   6      188.78      185.19      7.63 o 
  -5   6   6        4.37        5.24      1.52 o 
  -4   6   6      484.70      493.85     16.80 o 
  -3   6   6       12.15       12.14      1.48 o 
  -2   6   6      222.41      234.06      8.89 o 
  -1   6   6       39.83       32.11      1.28 o 
   0   6   6      127.25      129.69      4.54 o 
   1   6   6       13.17       13.40      1.06 o 
   2   6   6       66.33       69.99      2.48 o 
   3   6   6       38.20       43.99      2.26 o 
   4   6   6       14.26       14.76      1.96 o 
  -6   7   6        4.45        1.19      1.64 o 
  -5   7   6        1.01        2.91      1.53 o 
  -4   7   6      136.45      137.28      5.08 o 
  -3   7   6       71.11       78.50      3.24 o 
  -2   7   6      108.30      110.93      4.60 o 
  -1   7   6      232.00      241.19     12.56 o 
   0   7   6      272.13      289.64     10.85 o 
   1   7   6      131.73      139.45      4.27 o 
   2   7   6      142.15      141.30      6.06 o 
   3   7   6       70.64       69.30      3.50 o 
  -5   8   6        4.33        1.45      1.89 o 
  -4   8   6      122.46      121.94      5.51 o 
  -3   8   6        0.73        1.12      1.50 o 
  -2   8   6      252.57      261.93     10.84 o 
  -1   8   6       10.32       13.45      1.30 o 
   0   8   6       96.53      102.34      2.50 o 
   1   8   6       12.76       11.59      2.52 o 
  -2  -9   7       34.98       31.85      2.38 o 
  -1  -9   7       95.07       93.19      3.11 o 
   0  -9   7        4.87        7.44      1.44 o 
   1  -9   7       77.67       82.67      2.24 o 
   2  -9   7        4.12        4.12      1.83 o 
  -4  -8   7        7.58        5.10      1.86 o 
  -3  -8   7       25.51       27.28      2.15 o 
  -2  -8   7       13.07       11.73      1.72 o 
  -1  -8   7        9.65       11.37      1.24 o 
   0  -8   7       58.96       56.38      2.01 o 
   1  -8   7        0.71        2.05      1.27 o 
   2  -8   7      121.68      116.48      4.75 o 
   3  -8   7        0.58       -0.29      1.53 o 
   4  -8   7      109.09       92.91      3.24 o 
  -5  -7   7       11.78        9.90      1.93 o 
  -4  -7   7       82.89       85.91      3.63 o 
  -3  -7   7      155.17      146.15      6.22 o 
  -2  -7   7      197.21      205.91      9.39 o 
  -1  -7   7      265.95      269.15      7.64 o 
   0  -7   7       91.22      101.38      3.44 o 
   1  -7   7      119.61      120.60      4.00 o 
   2  -7   7      107.80      105.56      4.84 o 
   3  -7   7       89.79       82.81      4.03 o 
   4  -7   7       25.77       28.18      2.19 o 
   5  -7   7       38.25       38.60      2.79 o 
  -6  -6   7       11.33       11.57      1.84 o 
  -5  -6   7      194.15      196.38      8.51 o 
  -4  -6   7       15.24       20.32      1.79 o 
  -3  -6   7       80.01       80.29      3.26 o 
  -2  -6   7       37.84       42.89      1.91 o 
  -1  -6   7      465.24      471.83     13.25 o 
   0  -6   7      231.08      246.04      7.13 o 
   1  -6   7      375.06      365.33     31.52 o 
   2  -6   7      334.88      332.23     13.33 o 
   3  -6   7       77.36       75.81      3.65 o 
   4  -6   7      120.51      116.19      4.41 o 
   5  -6   7       10.45        6.82      1.79 o 
   6  -6   7       50.54       49.92      2.60 o 
  -7  -5   7       27.26       26.73      2.33 o 
  -6  -5   7       49.97       47.26      2.45 o 
  -5  -5   7        2.89        6.60      1.58 o 
  -4  -5   7       62.45       62.98      2.27 o 
  -3  -5   7       82.44       87.03      3.48 o 
  -2  -5   7      305.73      300.37     11.07 o 
  -1  -5   7      186.77      184.27      5.07 o 
   0  -5   7      173.61      179.57      4.99 o 
   1  -5   7      149.51      150.56      4.30 o 
   2  -5   7      329.51      326.73     12.59 o 
   3  -5   7      258.40      254.61     10.05 o 
   4  -5   7      169.09      181.53      7.91 o 
   5  -5   7      243.05      243.71     10.79 o 
   6  -5   7       28.58       26.46      2.14 o 
  -8  -4   7       14.10       12.18      2.15 o 
  -7  -4   7      104.71      119.39      6.43 o 
  -6  -4   7       65.53       61.82      2.45 o 
  -5  -4   7      391.61      402.32     15.49 o 
  -4  -4   7      133.62      142.17      5.34 o 
  -3  -4   7     1197.60     1194.15     32.74 o 
  -2  -4   7      296.66      281.14     10.50 o 
  -1  -4   7      842.60      835.13     18.53 o 
   0  -4   7      349.27      347.69      9.88 o 
   1  -4   7      437.86      438.92     13.99 o 
   2  -4   7      245.48      248.57     10.26 o 
   3  -4   7      109.80      108.23      3.58 o 
   4  -4   7       31.62       33.66      1.81 o 
   5  -4   7        2.10        2.03      1.40 o 
   6  -4   7        1.07       -1.17      1.52 o 
   7  -4   7        7.46        9.42      1.98 o 
  -8  -3   7        1.23        1.21      1.67 o 
  -7  -3   7       78.83       88.54      4.94 o 
  -6  -3   7       43.12       48.97      2.15 o 
  -5  -3   7       78.14       81.60      4.50 o 
  -4  -3   7      146.13      163.41      6.98 o 
  -3  -3   7       21.23       20.79      1.50 o 
  -2  -3   7      679.58      690.09     23.88 o 
  -1  -3   7       42.56       49.38      2.09 o 
   0  -3   7      411.40      393.42     12.52 o 
   1  -3   7      106.12      117.08      4.39 o 
   2  -3   7      548.63      562.07     21.99 o 
   3  -3   7      177.98      171.42      6.39 o 
   4  -3   7       35.20       35.83      1.83 o 
   5  -3   7       43.02       45.23      2.17 o 
   6  -3   7       58.06       66.04      2.96 o 
   7  -3   7       21.53       19.88      2.19 o 
  -8  -2   7       69.15       65.23      2.77 o 
  -7  -2   7        1.06        5.91      1.67 o 
  -6  -2   7       50.58       48.09      2.07 o 
  -5  -2   7       15.34       17.88      1.58 o 
  -4  -2   7       38.38       39.15      1.76 o 
  -3  -2   7      193.15      178.67      6.69 o 
  -2  -2   7       32.37       31.88      1.43 o 
  -1  -2   7     1205.70     1261.82     21.05 o 
   0  -2   7       21.91       22.09      1.83 o 
   1  -2   7     1106.98     1094.09     20.01 o 
   2  -2   7       32.25       25.22      1.45 o 
   3  -2   7      210.58      209.12      8.84 o 
   4  -2   7        8.62        8.22      1.33 o 
   5  -2   7      494.60      486.07     17.84 o 
   6  -2   7       93.30       96.49      4.39 o 
   7  -2   7      136.17      152.28      6.56 o 
  -9  -1   7       36.80       41.46      2.57 o 
  -8  -1   7        0.69        2.24      1.62 o 
  -7  -1   7      188.39      187.88      7.96 o 
  -6  -1   7       82.96       86.26      2.93 o 
  -5  -1   7      562.92      612.76     23.88 o 
  -4  -1   7      312.86      341.83     12.23 o 
  -3  -1   7     1411.88     1361.44     32.01 o 
  -2  -1   7      505.11      528.26     18.99 o 
  -1  -1   7      943.95      921.62     17.64 o 
   0  -1   7       64.42       69.65      2.99 o 
   1  -1   7      648.40      643.83     21.36 o 
   2  -1   7      155.82      153.10      5.15 o 
   3  -1   7       32.51       32.11      1.57 o 
   4  -1   7       52.79       52.92      2.00 o 
   5  -1   7       49.84       58.48      2.29 o 
   6  -1   7       37.55       43.39      3.00 o 
   7  -1   7       47.53       52.60      2.72 o 
  -9   0   7       40.17       31.24      2.50 o 
  -8   0   7       66.40       62.89      3.34 o 
  -7   0   7       20.60       16.26      1.79 o 
  -6   0   7       54.46       53.90      2.10 o 
  -5   0   7        2.69        4.29      1.27 o 
  -4   0   7      464.66      491.20     20.70 o 
  -3   0   7      201.11      213.41      8.07 o 
  -2   0   7      741.66      762.00     22.98 o 
  -1   0   7      270.83      277.24      6.84 o 
   0   0   7      375.96      390.52     14.81 o 
   1   0   7      612.90      584.59     19.97 o 
   2   0   7       12.31       15.90      1.29 o 
   3   0   7      874.55      882.73     28.82 o 
   4   0   7      104.47      111.31      4.12 o 
   5   0   7      443.77      482.24     17.40 o 
   6   0   7       36.30       39.00      2.34 o 
   7   0   7       72.90       75.21      4.98 o 
  -9   1   7        6.15        7.44      1.98 o 
  -8   1   7        2.51        3.15      1.67 o 
  -7   1   7      106.28      108.12      3.29 o 
  -6   1   7        3.10       -1.26      1.26 o 
  -5   1   7      286.90      287.51     11.79 o 
  -4   1   7        9.70       13.23      1.31 o 
  -3   1   7     1178.16     1174.09     29.68 o 
  -2   1   7       14.25       17.09      1.26 o 
  -1   1   7     1010.02      996.22     18.77 o 
   0   1   7        2.53        7.32      0.74 o 
   1   1   7      428.79      391.54     12.88 o 
   2   1   7      280.39      269.74     10.43 o 
   3   1   7       27.78       30.40      1.62 o 
   4   1   7      462.81      530.39     24.20 o 
   5   1   7      103.27       96.27      3.98 o 
   6   1   7      201.84      194.03      7.93 o 
  -8   2   7       92.53       86.10      2.96 o 
  -7   2   7       17.79       19.34      1.84 o 
  -6   2   7      539.17      491.19     24.41 o 
  -5   2   7      428.09      405.08     14.26 o 
  -4   2   7     1336.71     1311.38     34.25 o 
  -3   2   7      460.57      412.55     20.00 o 
  -2   2   7      268.43      237.32      8.17 o 
  -1   2   7     1118.28     1078.01     20.50 o 
   0   2   7       53.39       62.46      2.89 o 
   1   2   7      193.56      192.06      5.38 o 
   2   2   7        9.76       12.00      1.29 o 
   3   2   7       15.29       12.61      1.41 o 
   4   2   7        1.95        1.77      1.33 o 
   5   2   7       74.62       73.00      2.96 o 
   6   2   7        1.47        4.56      1.64 o 
  -9   3   7        3.95        3.36      1.89 o 
  -8   3   7       41.48       33.62      2.34 o 
  -7   3   7        4.09        3.24      1.57 o 
  -6   3   7        1.69        5.36      1.41 o 
  -5   3   7       92.56       98.89      3.55 o 
  -4   3   7        8.32       10.30      1.41 o 
  -3   3   7       68.35       68.06      2.03 o 
  -2   3   7        0.41       -1.00      1.00 o 
  -1   3   7      348.71      344.50     10.80 o 
   0   3   7      525.70      496.01     14.85 o 
   1   3   7      388.40      385.28     18.35 o 
   2   3   7      580.10      525.41     24.37 o 
   3   3   7      502.07      483.18     16.97 o 
   4   3   7       46.80       46.56      2.26 o 
   5   3   7      176.15      182.84      8.43 o 
  -8   4   7       31.17       31.18      2.39 o 
  -7   4   7       44.16       51.12      2.50 o 
  -6   4   7       11.68       14.19      1.69 o 
  -5   4   7      169.99      185.90      8.93 o 
  -4   4   7      135.95      142.82      5.84 o 
  -3   4   7      122.57      123.07      4.67 o 
  -2   4   7      113.45      123.22      4.88 o 
  -1   4   7        9.01        9.37      0.90 o 
   0   4   7      322.55      314.18     13.99 o 
   1   4   7       24.12       21.43      1.10 o 
   2   4   7      415.25      425.43     15.78 o 
   3   4   7       10.35        9.01      1.53 o 
   4   4   7      436.96      460.42     17.19 o 
   5   4   7        7.05        6.63      1.86 o 
  -8   5   7       82.84       89.64      4.56 o 
  -7   5   7        2.88        2.26      1.76 o 
  -6   5   7      369.64      377.25     14.26 o 
  -5   5   7        0.17        2.50      1.45 o 
  -4   5   7      258.91      268.51     10.62 o 
  -3   5   7        0.54       -0.65      1.17 o 
  -2   5   7       43.00       53.47      2.51 o 
  -1   5   7       26.61       25.02      1.16 o 
   0   5   7        0.73        3.96      0.90 o 
   1   5   7       92.78       91.72      3.50 o 
   2   5   7        2.92        3.44      1.43 o 
   3   5   7      119.93      127.39      6.79 o 
   4   5   7       13.81       14.36      1.95 o 
  -7   6   7       12.45       15.43      2.17 o 
  -6   6   7        0.35       -0.52      1.50 o 
  -5   6   7       48.34       45.52      2.34 o 
  -4   6   7       18.44       19.12      1.81 o 
  -3   6   7       12.79       13.11      1.58 o 
  -2   6   7      123.71      120.21      4.00 o 
  -1   6   7       86.63       83.92      2.18 o 
   0   6   7      643.74      618.72     16.70 o 
   1   6   7      112.75      114.35      4.76 o 
   2   6   7      370.40      378.20     15.76 o 
   3   6   7      121.26      135.24      5.22 o 
  -6   7   7       74.35       75.84      3.29 o 
  -5   7   7        8.27        6.82      1.88 o 
  -4   7   7      119.57      129.12      3.67 o 
  -3   7   7        6.10        5.27      1.60 o 
  -2   7   7      154.73      166.84      7.08 o 
  -1   7   7        9.50       11.83      3.06 o 
   0   7   7       54.63       58.50      2.12 o 
   1   7   7        1.21        2.12      1.14 o 
  -3   8   7        2.75        6.17      1.72 o 
  -2   8   7        0.42       -0.96      1.57 o 
  -3  -8   8       35.05       29.59      2.29 o 
  -2  -8   8      130.23      123.37      4.48 o 
  -1  -8   8       57.27       55.73      2.79 o 
   0  -8   8       86.52       90.89      5.03 o 
   1  -8   8       42.22       42.58      1.68 o 
   2  -8   8       41.63       42.20      2.64 o 
   3  -8   8       54.61       54.71      2.67 o 
  -5  -7   8       61.40       68.85      3.43 o 
  -4  -7   8       36.95       39.44      2.45 o 
  -3  -7   8      128.16      127.87      5.07 o 
  -2  -7   8       94.10       95.89      3.48 o 
  -1  -7   8      172.05      170.46      5.42 o 
   0  -7   8       82.43       75.08      1.93 o 
   1  -7   8       54.25       56.74      1.98 o 
   2  -7   8       83.86       75.23      2.96 o 
   3  -7   8       11.12       11.13      1.81 o 
   4  -7   8      109.05      101.45      5.48 o 
  -6  -6   8       39.09       35.81      2.43 o 
  -5  -6   8       10.49       11.85      1.89 o 
  -4  -6   8       41.40       45.58      2.33 o 
  -3  -6   8       27.21       25.84      1.93 o 
  -2  -6   8      274.61      278.12     10.77 o 
  -1  -6   8      115.60      114.63      3.25 o 
   0  -6   8      154.70      153.65      5.09 o 
   1  -6   8      137.17      145.93      6.10 o 
   2  -6   8      145.14      136.34      5.10 o 
   3  -6   8      309.09      304.16     13.05 o 
   4  -6   8       61.90       57.98      2.57 o 
   5  -6   8      208.31      215.49      7.17 o 
  -7  -5   8       47.29       51.67      2.77 o 
  -6  -5   8       48.21       43.89      2.43 o 
  -5  -5   8      266.47      256.87     11.31 o 
  -4  -5   8       85.70       86.39      3.81 o 
  -3  -5   8      343.60      349.46     12.50 o 
  -2  -5   8       62.81       68.06      2.19 o 
  -1  -5   8       53.11       51.92      2.26 o 
   0  -5   8       88.33       83.08      3.23 o 
   1  -5   8      245.35      238.16      7.34 o 
   2  -5   8        0.47        0.03      1.17 o 
   3  -5   8       67.06       71.33      2.70 o 
   4  -5   8        7.87       10.42      1.62 o 
   5  -5   8        5.42        6.89      1.72 o 
  -7  -4   8       81.00       85.82      3.84 o 
  -6  -4   8       66.73       73.61      3.03 o 
  -5  -4   8       64.41       65.61      2.58 o 
  -4  -4   8       63.62       69.20      2.38 o 
  -3  -4   8      128.98      130.98      5.08 o 
  -2  -4   8      191.38      187.76      6.77 o 
  -1  -4   8        7.45        8.01      0.93 o 
   0  -4   8      115.43      110.81      3.25 o 
   1  -4   8      139.75      136.74      3.61 o 
   2  -4   8      292.33      276.22     10.52 o 
   3  -4   8      104.29      105.83      4.84 o 
   4  -4   8      171.12      175.78      7.12 o 
   5  -4   8       13.77       16.17      1.79 o 
   6  -4   8       70.55       68.45      3.00 o 
  -8  -3   8       47.31       47.94      2.72 o 
  -7  -3   8        6.88       10.18      1.89 o 
  -6  -3   8       37.28       36.58      2.08 o 
  -5  -3   8        4.80        4.55      1.41 o 
  -4  -3   8       25.71       25.92      1.69 o 
  -3  -3   8       77.83       78.00      2.24 o 
  -2  -3   8        8.45       11.02      1.31 o 
  -1  -3   8      492.40      483.03     38.48 o 
   0  -3   8       31.02       27.77      2.10 o 
   1  -3   8      548.96      546.36     16.47 o 
   2  -3   8      233.47      212.49      8.57 o 
   3  -3   8      391.63      415.36     14.24 o 
   4  -3   8       11.64       10.97      1.55 o 
   5  -3   8      280.30      296.89     11.79 o 
   6  -3   8       22.16       25.32      2.10 o 
  -8  -2   8        9.45       12.26      2.03 o 
  -7  -2   8      169.53      185.83      7.19 o 
  -6  -2   8       47.85       48.25      2.24 o 
  -5  -2   8      437.53      462.81     16.66 o 
  -4  -2   8      166.44      167.62      8.75 o 
  -3  -2   8      654.77      646.39     25.19 o 
  -2  -2   8      622.52      644.79     23.58 o 
  -1  -2   8      187.89      189.92      5.25 o 
   0  -2   8      495.16      433.82     16.96 o 
   1  -2   8      805.73      782.89     19.06 o 
   2  -2   8      307.34      273.60     10.78 o 
   3  -2   8       82.34       80.23      3.65 o 
   4  -2   8      139.20      138.22      6.06 o 
   5  -2   8       18.62       19.76      1.93 o 
  -8  -1   8       52.85       54.36      2.69 o 
  -7  -1   8        2.59        1.64      1.64 o 
  -6  -1   8       41.88       42.91      2.05 o 
  -5  -1   8        3.46        6.20      1.52 o 
  -4  -1   8       61.64       64.25      2.52 o 
  -3  -1   8      268.36      248.75     10.07 o 
  -2  -1   8       72.18       74.04      2.02 o 
  -1  -1   8      512.57      478.47     14.08 o 
   0  -1   8      303.38      305.10      7.72 o 
   1  -1   8     1673.71     1595.26     26.08 o 
   2  -1   8      239.05      222.04      8.95 o 
   3  -1   8      211.66      200.92      7.26 o 
   4  -1   8      161.04      162.37      7.89 o 
   5  -1   8      117.89      125.44      5.03 o 
   6  -1   8       25.84       20.74      2.08 o 
  -8   0   8       31.33       32.00      2.31 o 
  -7   0   8       49.19       53.81      2.55 o 
  -6   0   8       40.74       38.81      2.00 o 
  -5   0   8      179.24      183.89      6.77 o 
  -4   0   8       13.92       16.67      1.48 o 
  -3   0   8      536.50      561.11     23.04 o 
  -2   0   8      333.61      331.28     11.86 o 
  -1   0   8      962.04     1008.57     34.97 o 
   0   0   8      366.83      353.97      8.86 o 
   1   0   8      488.42      486.42     14.61 o 
   2   0   8      571.04      572.42     24.04 o 
   3   0   8      300.14      298.82     12.00 o 
   4   0   8      202.20      231.87      8.70 o 
   5   0   8       30.96       31.50      2.08 o 
   6   0   8      112.34      113.08      4.79 o 
  -8   1   8       95.88      107.58      5.27 o 
  -7   1   8       67.04       61.43      2.53 o 
  -6   1   8      170.05      159.08      6.10 o 
  -5   1   8      196.71      193.72      7.60 o 
  -4   1   8      396.92      379.23     14.25 o 
  -3   1   8      203.41      199.65      8.70 o 
  -2   1   8      397.87      386.31     13.28 o 
  -1   1   8      450.72      445.46     15.10 o 
   0   1   8      462.53      438.08     14.07 o 
   1   1   8      325.27      351.79      8.97 o 
   2   1   8        1.97        3.89      1.21 o 
   3   1   8       12.50       11.33      1.48 o 
   4   1   8        4.14        4.37      1.41 o 
   5   1   8       65.11       73.60      3.19 o 
   6   1   8       27.83       29.68      2.31 o 
  -8   2   8       24.85       22.08      2.14 o 
  -7   2   8        9.57        9.15      1.76 o 
  -6   2   8        0.46        1.15      1.41 o 
  -5   2   8      108.31      113.57      4.41 o 
  -4   2   8       44.18       47.06      2.02 o 
  -3   2   8      256.66      256.07     10.53 o 
  -2   2   8       61.41       59.69      1.95 o 
  -1   2   8      636.42      650.05     21.40 o 
   0   2   8      198.57      194.26      6.02 o 
   1   2   8      449.82      433.07     16.39 o 
   2   2   8       60.85       60.26      2.10 o 
   3   2   8      114.94      125.25      5.01 o 
   4   2   8      104.56      110.53      4.15 o 
   5   2   8       75.58       78.12      3.93 o 
  -8   3   8        5.42        5.39      1.83 o 
  -7   3   8        0.78       -0.64      1.67 o 
  -6   3   8       17.07       19.82      1.72 o 
  -5   3   8       62.42       61.63      3.86 o 
  -4   3   8      460.97      491.50     16.52 o 
  -3   3   8      102.34      101.60      3.79 o 
  -2   3   8      584.10      538.64     23.04 o 
  -1   3   8       67.25       67.84      1.85 o 
   0   3   8      379.02      368.47      9.64 o 
   1   3   8        2.14        2.76      0.85 o 
   2   3   8      276.19      257.63     11.46 o 
   3   3   8        0.24        0.19      1.33 o 
   4   3   8      112.71      111.84      5.74 o 
   5   3   8       52.64       53.28      2.77 o 
  -8   4   8       52.87       62.06      3.00 o 
  -7   4   8        9.65       10.90      1.86 o 
  -6   4   8      198.90      188.83      8.03 o 
  -5   4   8      101.66       96.42      4.00 o 
  -4   4   8      133.79      138.34      5.93 o 
  -3   4   8       60.93       56.50      2.58 o 
  -2   4   8      319.36      329.99     12.88 o 
  -1   4   8       36.72       38.82      3.00 o 
   0   4   8       84.94       90.41      2.71 o 
   1   4   8       27.74       27.63      1.28 o 
   2   4   8        3.45        2.74      1.29 o 
   3   4   8       72.02       66.30      3.79 o 
   4   4   8       19.26       23.48      2.15 o 
  -6   5   8        7.53        7.97      1.77 o 
  -5   5   8       51.96       52.42      2.43 o 
  -4   5   8       56.17       53.67      2.36 o 
  -3   5   8       54.90       52.38      2.34 o 
  -2   5   8      240.76      243.31      9.74 o 
  -1   5   8      129.18      136.48      6.97 o 
   0   5   8      366.74      352.30      9.56 o 
   1   5   8       54.32       56.70      1.97 o 
   2   5   8      217.88      199.63      9.00 o 
   3   5   8       36.37       44.47      2.45 o 
  -6   6   8      116.64      114.75      4.48 o 
  -5   6   8        2.07        1.83      1.69 o 
  -4   6   8      220.66      228.70      9.75 o 
  -3   6   8       24.17       23.01      1.91 o 
  -2   6   8      163.88      165.62      6.70 o 
  -1   6   8        7.33        7.89      1.12 o 
   0   6   8       32.69       32.56      1.55 o 
   1   6   8        0.98       -0.34      1.09 o 
   2   6   8       34.80       33.95      2.34 o 
  -4   7   8       24.60       30.66      2.27 o 
  -3   7   8       14.39       14.48      1.93 o 
  -2   7   8       36.83       46.19      2.51 o 
  -1   7   8        1.07        0.89      1.08 o 
  -1  -8   9       65.39       70.45      2.24 o 
   0  -8   9       36.39       32.28      1.59 o 
   1  -8   9       39.53       49.24      2.13 o 
  -4  -7   9       58.82       54.55      2.84 o 
  -3  -7   9        6.27        7.77      1.81 o 
  -2  -7   9      197.59      174.66      7.32 o 
  -1  -7   9       18.92       20.00      1.38 o 
   0  -7   9       90.71       81.71      2.09 o 
   1  -7   9       70.84       71.53      3.93 o 
   2  -7   9       37.92       37.55      2.34 o 
   3  -7   9      126.89      118.98      5.74 o 
  -5  -6   9      126.67      130.69      3.69 o 
  -4  -6   9       24.96       24.22      2.08 o 
  -3  -6   9      217.78      216.43      8.34 o 
  -2  -6   9        4.10        1.15      1.60 o 
  -1  -6   9      197.87      204.83      6.10 o 
   0  -6   9       41.14       36.35      1.44 o 
   1  -6   9      153.66      158.40      4.92 o 
   2  -6   9        4.16        2.38      1.40 o 
   3  -6   9       51.94       56.43      2.48 o 
   4  -6   9       31.39       31.98      2.29 o 
  -6  -5   9       63.80       63.61      2.81 o 
  -5  -5   9        5.85        4.25      1.79 o 
  -4  -5   9       43.22       38.07      2.31 o 
  -3  -5   9      107.98       98.29      5.50 o 
  -2  -5   9       49.43       49.44      2.10 o 
  -1  -5   9        0.36        2.35      0.94 o 
   0  -5   9      108.57       95.84      2.41 o 
   1  -5   9       43.18       38.81      1.68 o 
   2  -5   9       79.11       81.02      2.64 o 
   3  -5   9       35.89       41.61      2.22 o 
   4  -5   9       74.76       75.09      3.58 o 
  -7  -4   9       12.23       11.73      2.10 o 
  -6  -4   9       14.92       14.30      1.93 o 
  -5  -4   9       20.73       21.00      1.95 o 
  -4  -4   9       86.54       73.97      3.70 o 
  -3  -4   9      197.29      197.09      8.29 o 
  -2  -4   9        1.34        5.22      1.33 o 
  -1  -4   9       38.14       42.93      2.04 o 
   0  -4   9      152.02      151.59      8.98 o 
   1  -4   9      326.92      328.82      9.17 o 
   2  -4   9      179.06      192.17      8.43 o 
   3  -4   9      343.88      376.64     15.00 o 
   4  -4   9       66.78       69.52      2.82 o 
   5  -4   9      156.02      154.22      6.67 o 
  -7  -3   9      119.05      117.79      4.81 o 
  -6  -3   9       87.22       90.75      3.31 o 
  -5  -3   9      410.23      410.04     17.00 o 
  -4  -3   9       98.38      106.78      3.41 o 
  -3  -3   9      460.32      446.11     15.92 o 
  -2  -3   9      138.73      130.71      4.51 o 
  -1  -3   9      327.51      321.50      9.15 o 
   0  -3   9       67.26       62.97      1.64 o 
   1  -3   9       57.19       49.94      1.87 o 
   2  -3   9      187.30      181.87      7.36 o 
   3  -3   9        1.41        1.93      1.43 o 
   4  -3   9       52.63       54.67      3.10 o 
   5  -3   9        6.16        6.34      1.71 o 
  -8  -2   9       49.15       50.38      2.76 o 
  -7  -2   9       14.16       18.45      2.03 o 
  -6  -2   9      159.42      154.51      6.31 o 
  -5  -2   9       10.01       10.99      1.65 o 
  -4  -2   9      176.30      172.20      7.63 o 
  -3  -2   9       43.23       46.85      2.34 o 
  -2  -2   9       18.67       21.87      1.48 o 
  -1  -2   9      324.32      311.34      8.59 o 
   0  -2   9      261.47      269.78      7.85 o 
   1  -2   9      877.66      871.98     32.63 o 
   2  -2   9       21.08       21.99      1.62 o 
   3  -2   9      258.47      249.90     11.00 o 
   4  -2   9       54.93       54.97      2.43 o 
   5  -2   9      133.72      137.61      7.25 o 
  -8  -1   9        7.66        9.08      2.00 o 
  -7  -1   9       73.55       70.11      3.26 o 
  -6  -1   9       26.28       23.06      1.91 o 
  -5  -1   9      181.95      190.45      8.91 o 
  -4  -1   9        7.17        7.46      1.38 o 
  -3  -1   9      215.44      218.14     10.05 o 
  -2  -1   9      207.08      206.06      7.55 o 
  -1  -1   9      109.97      107.21      3.69 o 
   0  -1   9      841.32      837.92     20.09 o 
   1  -1   9      277.47      266.35      7.73 o 
   2  -1   9      201.26      204.80      9.20 o 
   3  -1   9      375.34      401.98     14.62 o 
   4  -1   9      170.37      174.10      7.79 o 
   5  -1   9       26.85       29.62      2.19 o 
  -8   0   9      105.09      108.91      3.53 o 
  -7   0   9      115.07      116.70      5.00 o 
  -6   0   9      120.94      114.95      3.88 o 
  -5   0   9      203.39      198.68      8.13 o 
  -4   0   9      154.30      157.37      6.98 o 
  -3   0   9       68.15       70.99      3.14 o 
  -2   0   9      122.90      117.68      4.43 o 
  -1   0   9       42.46       41.79      1.91 o 
   0   0   9      292.19      283.63      7.32 o 
   1   0   9       44.34       47.15      3.43 o 
   2   0   9      104.89      101.16      3.34 o 
   3   0   9       18.69       19.89      1.69 o 
   4   0   9        0.52        1.50      1.50 o 
   5   0   9       24.86       29.16      2.22 o 
  -8   1   9       29.18       26.90      2.29 o 
  -7   1   9        3.60        7.96      1.72 o 
  -6   1   9       38.92       35.07      2.05 o 
  -5   1   9        1.81       -0.43      1.34 o 
  -4   1   9       54.57       61.65      2.20 o 
  -3   1   9       26.65       25.84      1.71 o 
  -2   1   9      234.60      225.34     10.24 o 
  -1   1   9      397.82      409.72     10.40 o 
   0   1   9      160.90      151.71      5.84 o 
   1   1   9      384.38      389.40     10.21 o 
   2   1   9       58.81       56.67      2.19 o 
   3   1   9      302.85      311.12     12.58 o 
   4   1   9       51.48       52.33      2.46 o 
   5   1   9       97.90      101.09      3.34 o 
  -8   2   9        6.42        8.51      2.22 o 
  -7   2   9        9.94        8.58      1.84 o 
  -6   2   9       31.10       34.50      2.14 o 
  -5   2   9       26.26       28.87      2.00 o 
  -4   2   9      237.69      218.42      8.34 o 
  -3   2   9       13.31       11.63      1.50 o 
  -2   2   9      714.15      677.00     27.81 o 
  -1   2   9        8.61        9.35      1.02 o 
   0   2   9      705.78      731.45     19.09 o 
   1   2   9        0.19       -0.86      0.86 o 
   2   2   9      130.49      140.37      5.25 o 
   3   2   9        3.62        2.69      1.40 o 
   4   2   9       55.91       63.44      2.69 o 
  -7   3   9        0.67       -1.45      1.81 o 
  -6   3   9      119.98      114.91      5.50 o 
  -5   3   9      128.40      121.33      5.63 o 
  -4   3   9      117.32      123.20      4.81 o 
  -3   3   9       75.66       65.27      2.72 o 
  -2   3   9      300.45      310.28     10.67 o 
  -1   3   9      148.79      143.85      5.35 o 
   0   3   9      172.93      165.04      8.79 o 
   1   3   9       64.77       59.41      1.82 o 
   2   3   9       17.85       19.57      1.74 o 
   3   3   9       20.03       17.77      1.88 o 
   4   3   9       39.38       43.54      2.48 o 
  -7   4   9        2.53        2.67      1.84 o 
  -6   4   9       13.76       17.05      1.88 o 
  -5   4   9        0.85       -0.22      1.52 o 
  -4   4   9      222.83      236.46     10.22 o 
  -3   4   9       93.57      100.00      2.89 o 
  -2   4   9      463.38      437.71     16.69 o 
  -1   4   9      116.29      126.08      3.85 o 
   0   4   9      328.68      321.01     19.22 o 
   1   4   9       57.95       62.06      3.27 o 
   2   4   9      172.70      178.56      8.77 o 
   3   4   9       38.29       34.28      2.31 o 
  -6   5   9      105.51       97.70      4.20 o 
  -5   5   9        0.91        0.03      1.60 o 
  -4   5   9      150.26      164.77      8.49 o 
  -3   5   9       12.71        9.32      1.65 o 
  -2   5   9      286.34      274.77     12.08 o 
  -1   5   9        6.36        7.48      1.11 o 
   0   5   9      101.46      113.94      2.96 o 
   1   5   9        1.58        3.02      1.08 o 
   2   5   9       26.45       26.33      2.14 o 
  -4   6   9       27.56       29.54      2.33 o 
  -3   6   9       12.91       14.62      1.81 o 
  -2   6   9        9.20        9.40      1.77 o 
  -1   6   9        3.53        3.38      1.06 o 
   0   6   9        0.23       -0.42      1.71 o 
  -2  -7  10        1.77        3.74      1.65 o 
  -1  -7  10      189.18      203.75      6.31 o 
   0  -7  10        0.50        0.54      2.22 o 
   1  -7  10      149.74      147.99      6.22 o 
  -4  -6  10       11.09       11.25      2.00 o 
  -3  -6  10       15.55       13.86      1.91 o 
  -2  -6  10      133.25      132.45      4.79 o 
  -1  -6  10        3.26        2.75      1.14 o 
   0  -6  10      188.62      171.54      5.44 o 
   1  -6  10        0.45        1.62      1.62 o 
   2  -6  10       87.70       85.56      4.22 o 
  -5  -5  10       10.78       15.81      2.05 o 
  -4  -5  10        1.53        0.02      1.53 o 
  -3  -5  10      248.01      252.07     10.79 o 
  -2  -5  10       51.34       48.44      2.29 o 
  -1  -5  10      270.28      264.47      7.71 o 
   0  -5  10        4.55        3.06      1.00 o 
   1  -5  10      270.20      264.90     15.94 o 
   2  -5  10        6.46        5.96      1.60 o 
   3  -5  10      114.11      126.88      6.63 o 
  -6  -4  10       64.06       68.25      2.91 o 
  -5  -4  10       56.00       55.50      2.69 o 
  -4  -4  10      256.25      281.40     10.29 o 
  -3  -4  10      159.51      151.49      7.00 o 
  -2  -4  10      132.72      131.73      6.19 o 
  -1  -4  10      284.49      291.11     11.55 o 
   0  -4  10      105.97      101.53      2.89 o 
   1  -4  10       23.33       27.01      1.34 o 
   2  -4  10       18.35       14.97      1.71 o 
   3  -4  10        7.17        8.99      1.69 o 
   4  -4  10        1.02        0.79      1.67 o 
  -6  -3  10       41.24       41.56      2.39 o 
  -5  -3  10       62.55       69.52      2.76 o 
  -4  -3  10      236.74      242.99     10.10 o 
  -3  -3  10      210.03      217.38      8.94 o 
  -2  -3  10      377.33      351.23     14.05 o 
  -1  -3  10      116.46      117.80      3.34 o 
   0  -3  10      205.00      197.47      6.11 o 
   1  -3  10      147.31      135.63      4.20 o 
   2  -3  10        0.14        1.12      1.33 o 
   3  -3  10      175.55      169.40      8.63 o 
   4  -3  10        0.44        1.43      1.65 o 
  -7  -2  10       30.42       25.01      2.39 o 
  -6  -2  10        6.64        7.58      1.74 o 
  -5  -2  10      176.67      185.63      8.31 o 
  -4  -2  10       28.93       30.93      2.03 o 
  -3  -2  10      336.25      323.46     12.53 o 
  -2  -2  10       55.16       52.64      2.17 o 
  -1  -2  10      252.69      253.27      6.43 o 
   0  -2  10       62.58       64.00      2.15 o 
   1  -2  10       47.78       52.62      1.68 o 
   2  -2  10       26.79       30.71      1.95 o 
   3  -2  10       32.83       33.76      2.15 o 
   4  -2  10      201.62      221.84      9.75 o 
  -7  -1  10        6.44        4.55      1.89 o 
  -6  -1  10      242.13      252.70     10.55 o 
  -5  -1  10       39.08       40.13      2.24 o 
  -4  -1  10      542.51      565.09     19.63 o 
  -3  -1  10       45.31       42.63      2.10 o 
  -2  -1  10      215.84      201.35      8.51 o 
  -1  -1  10       90.75       87.88      2.77 o 
   0  -1  10      153.15      155.92      4.65 o 
   1  -1  10       22.80       24.47      1.22 o 
   2  -1  10       14.28       14.00      1.67 o 
   3  -1  10       54.79       60.60      2.79 o 
   4  -1  10       18.28       20.19      2.03 o 
  -7   0  10        4.35        9.18      1.91 o 
  -6   0  10        0.44        1.12      1.60 o 
  -5   0  10       35.48       46.02      2.24 o 
  -4   0  10        0.37        1.45      1.38 o 
  -3   0  10       48.16       50.54      2.10 o 
  -2   0  10        0.04       -0.14      1.24 o 
  -1   0  10      161.81      164.94      4.83 o 
   0   0  10      166.16      159.51      4.89 o 
   1   0  10       95.72      100.12      2.86 o 
   2   0  10      127.99      120.55      5.94 o 
   3   0  10      290.58      300.26     11.19 o 
   4   0  10       44.43       48.95      2.58 o 
  -7   1  10       24.04       22.13      2.29 o 
  -6   1  10       95.86      101.33      4.89 o 
  -5   1  10       25.22       29.18      2.05 o 
  -4   1  10      241.24      239.58     10.25 o 
  -3   1  10        0.22       -0.79      1.31 o 
  -2   1  10      219.04      215.55      9.44 o 
  -1   1  10       15.05       14.36      1.11 o 
   0   1  10      202.64      214.17      6.24 o 
   1   1  10       51.94       45.55      1.68 o 
   2   1  10      140.27      139.26      7.48 o 
   3   1  10       65.28       65.09      2.67 o 
   4   1  10      144.45      151.56      6.48 o 
  -7   2  10       30.31       27.66      2.46 o 
  -6   2  10      267.79      278.66     12.77 o 
  -5   2  10       41.68       41.56      2.27 o 
  -4   2  10      246.63      263.90     11.15 o 
  -3   2  10        8.28        8.35      1.46 o 
  -2   2  10      178.96      163.20      6.24 o 
  -1   2  10       32.56       29.18      1.30 o 
   0   2  10        6.49       11.16      1.09 o 
   1   2  10       19.13       17.83      1.21 o 
   2   2  10        3.09        1.83      1.46 o 
   3   2  10       18.32       19.88      1.93 o 
  -6   3  10       29.09       28.42      2.24 o 
  -5   3  10       33.12       36.60      2.20 o 
  -4   3  10       51.25       54.62      2.41 o 
  -3   3  10       63.84       63.51      3.43 o 
  -2   3  10      219.65      206.27      7.93 o 
  -1   3  10       17.59       20.33      1.26 o 
   0   3  10      326.24      332.11     11.81 o 
   1   3  10       10.83       14.10      1.22 o 
   2   3  10      251.67      253.32     11.25 o 
  -6   4  10       99.00       96.47      3.38 o 
  -4   4  10      129.94      126.53      4.69 o 
  -3   4  10        7.25        7.78      1.55 o 
  -2   4  10      114.60      114.24      4.86 o 
  -1   4  10       11.49       12.29      1.17 o 
   0   4  10       52.08       56.67      1.79 o 
   1   4  10       28.48       29.20      1.50 o 
  -4   5  10       17.58       15.21      1.98 o 
  -3   5  10        6.40        3.32      1.67 o 
  -2   5  10        0.55       -0.19      1.60 o 
  -1   5  10        2.52        3.77      1.83 o 
  -2  -6  11       25.70       25.28      2.10 o 
  -1  -6  11      124.45      118.96      3.62 o 
   0  -6  11        5.06        8.90      1.79 o 
  -4  -5  11       64.89       61.82      2.82 o 
  -3  -5  11        5.98       10.32      1.79 o 
  -2  -5  11       77.87       74.85      4.00 o 
  -1  -5  11       12.81       14.05      1.33 o 
   0  -5  11      156.95      142.53      4.18 o 
   1  -5  11        6.21        7.34      2.71 o 
   2  -5  11       37.22       37.51      2.38 o 
  -5  -4  11        1.24       -0.59      1.77 o 
  -4  -4  11       62.99       68.85      2.77 o 
  -3  -4  11       90.55       89.42      2.95 o 
  -2  -4  11       68.27       59.95      2.48 o 
  -1  -4  11      149.57      140.46      5.29 o 
   0  -4  11        6.14        7.00      1.14 o 
   1  -4  11      190.75      179.06      5.20 o 
   2  -4  11        0.95        0.31      1.53 o 
  -5  -3  11       49.12       50.02      2.55 o 
  -4  -3  11       57.34       60.41      2.62 o 
  -3  -3  11       51.01       46.52      2.33 o 
  -2  -3  11       72.56       75.17      4.50 o 
  -1  -3  11      130.54      135.25      6.12 o 
   0  -3  11       87.95       86.38      2.26 o 
   1  -3  11       17.98       22.04      1.36 o 
   2  -3  11      200.18      196.25      7.22 o 
   3  -3  11       14.00       15.41      1.96 o 
  -6  -2  11       80.57       78.60      4.07 o 
  -5  -2  11        2.38        2.17      1.60 o 
  -4  -2  11      201.98      200.82      8.62 o 
  -3  -2  11        0.25        1.81      1.40 o 
  -2  -2  11      158.62      148.82      6.20 o 
  -1  -2  11        4.25        4.81      1.03 o 
   0  -2  11      116.86      110.71      2.90 o 
   1  -2  11        0.82        0.82      0.97 o 
   2  -2  11        0.83        0.76      1.38 o 
   3  -2  11       28.28       30.23      2.29 o 
  -6  -1  11        5.66        6.56      1.79 o 
  -5  -1  11       45.17       49.80      2.53 o 
  -4  -1  11       12.39       14.38      1.77 o 
  -3  -1  11      112.82      120.23      3.81 o 
  -2  -1  11       10.85        9.58      1.55 o 
  -1  -1  11      272.90      288.32      8.61 o 
   0  -1  11      242.70      228.08      6.51 o 
   1  -1  11      137.74      139.75      6.87 o 
   2  -1  11       47.46       48.87      2.39 o 
   3  -1  11       97.82       98.59      3.20 o 
  -6   0  11       62.21       64.06      2.84 o 
  -5   0  11        0.20       -1.24      1.86 o 
  -4   0  11      225.55      230.00     10.60 o 
  -3   0  11        3.09        4.91      1.46 o 
  -2   0  11      195.59      210.10      9.62 o 
  -1   0  11        6.69        4.86      1.50 o 
   0   0  11      149.12      155.11      4.42 o 
   1   0  11        9.17        7.68      1.12 o 
   2   0  11      333.31      365.26     15.07 o 
  -6   1  11      116.92      117.23      3.48 o 
  -5   1  11       63.05       59.19      2.67 o 
  -4   1  11       85.05       89.99      3.60 o 
  -3   1  11       32.00       34.28      2.15 o 
  -2   1  11       60.10       60.24      3.08 o 
  -1   1  11       66.05       58.82      1.72 o 
   0   1  11        3.88        4.61      1.05 o 
   1   1  11       11.67        8.56      1.19 o 
   2   1  11       38.74       34.36      2.27 o 
  -5   2  11       43.81       42.91      2.48 o 
  -4   2  11       30.33       31.38      2.22 o 
  -3   2  11       28.99       36.29      2.17 o 
  -2   2  11      206.86      200.90      8.77 o 
  -1   2  11        7.99       10.84      1.16 o 
   0   2  11      314.24      317.75      9.21 o 
   1   2  11       17.43       17.98      1.36 o 
  -5   3  11        9.38        8.23      1.89 o 
  -4   3  11       99.21      103.45      4.08 o 
  -3   3  11       14.44       11.21      1.76 o 
  -2   3  11       62.12       66.01      2.69 o 
  -1   3  11       52.40       51.36      1.93 o 
   0   3  11       45.94       50.36      3.99 o 
  -3   4  11       30.91       28.75      2.27 o 
  -2   4  11        0.79        2.89      1.65 o 
  -2  -4  12       36.84       41.06      2.39 o 
  -1  -4  12       12.65       13.99      1.37 o 
   0  -4  12      219.97      228.43      6.60 o 
  -4  -3  12       33.30       29.11      2.36 o 
  -3  -3  12        2.73        4.25      1.69 o 
  -2  -3  12       63.29       55.03      2.50 o 
  -1  -3  12        1.26        1.71      1.17 o 
   0  -3  12       16.33       15.69      1.55 o 
   1  -3  12       16.67       19.12      1.39 o 
  -4  -2  12        8.72       11.23      1.93 o 
  -3  -2  12       66.55       69.94      2.77 o 
  -2  -2  12       49.00       46.54      2.46 o 
  -1  -2  12      177.29      173.26      7.56 o 
   0  -2  12       84.40       74.56      3.76 o 
   1  -2  12       60.48       61.60      1.94 o 
  -4  -1  12       95.96       97.66      3.22 o 
  -3  -1  12        1.79        2.07      1.65 o 
  -2  -1  12      149.34      158.34      7.96 o 
  -1  -1  12       10.58       10.51      1.26 o 
   0  -1  12      162.73      170.03     10.15 o 
   1  -1  12        1.61        2.94      1.14 o 
  -4   0  12       19.29       19.50      2.39 o 
  -3   0  12       28.31       29.80      2.24 o 
  -2   0  12       30.54       29.47      2.08 o 
  -1   0  12       57.35       54.77      2.10 o 
   0   0  12        5.55        7.62      1.19 o 
  -4   1  12       48.34       51.73      2.82 o 
  -3   1  12       12.00       14.07      1.96 o 
  -2   1  12      209.49      209.13      8.34 o 
  -1   1  12        0.56        1.21      1.99 o 
   0   1  12      150.08      148.78      8.43 o 
  -3   2  12       35.69       39.63      2.46 o 
  -2   2  12       45.48       48.14      2.48 o 
                                                 
